# Supplementary material for: Dominance modifiers at the Arabidopsis self-incompatibility locus retain proto-miRNA features and act through non-canonical pathways
Source: PLoS Genet. 2026 Apr 20;22(4):e1012127. doi: 10.1371/journal.pgen.1012127 (PMC13128112; doi:10.1371/journal.pgen.1012127)
Supplement: S2 Table — (XLSX) [file pgen.1012127.s002.xlsx]

## Sheet: Sheet1
S2 Table. RT-qPCR quantification of SCR01 expression in Interaction A and Interaction B.
Interaction A				Interaction B
Genotype	Normalised expression	Log2 (normalised expression)		Genotype	Normalised expression	Log2 (normalised expression)
SCR01/o	5.6646	2.50223		SCR01*mir1887/o	2.40492	1.26659
	3.62005	1.85641			1.64653	0.720305
	4.51342	2.17454			1.9539	0.967097
	5.24962	2.39249			1.93242	0.951152
SCR01/o mir1887/o	0.0224121	-5.4166		SCR01*mir1887/o mirS3/o	0.351098	-1.50595
	0.00524082	-7.32405			0.244185	-2.02806
	0.0101636	-6.48505			0.169465	-2.55245
	0.0204832	-5.54065			0.224504	-2.14877
SCR01/o ago4/- ago6/-	1.60262	0.681332		SCR01*mir1887/o ago4/- ago6/-	0.684942	-0.543841
	2.1651	1.1151			1.2414	0.313133
	1.12364	0.169458			0.794193	-0.330624
	1.29709	0.376386			0.836486	-0.255863
SCR01/o mir1887/o ago4/- ago6/-	0.00606646	-7.1448		SCR01*mir1887/o mirS3/o ago4/- ago6/-	0.130438	-2.92754
	0.0078027	-6.82784			NA	NA
	0.00535556	-7.29776			0.0269793	-5.1595
	0.00443813	-7.52267			0.0631163	-3.96317
SCR01/o pol_IV/-	2.9933	1.58222		SCR01*mir1887/o pol_IV/-	NA	NA
	0.142568	-2.8002			3.01666	1.59343
	4.93055	2.30204			2.50977	1.32813
	5.69204	2.5092			3.37011	1.75322
SCR01/o mir1887/o pol_IV/-	0.123197	-3.0093		SCR01*mir1887/o mirS3/o pol_IV/-	0.461015	-1.11399
	0	-9.96578			0.540826	-0.884099
	0.716085	-0.479784			0.381226	-1.3875
	0.0628508	-3.96915			0.859377	-0.216959
SCR01/o pol_V/-	10.5427	3.39832		SCR01*mir1887/o pol_V/-	5.47558	2.45328
	4.03371	2.01247			4.14899	2.05311
	5.77477	2.53001			3.78215	1.91959
	6.49285	2.69907			4.73987	2.24515
SCR01/o mir1887/o pol_V/-	0.144088	-2.785		SCR01*mir1887/o mirS3/o pol_V/-	0.857516	-0.220084
	0.141173	-2.81428			2.28992	1.19593
	0.113678	-3.12434			1.01426	0.021849
	0.21747	-2.19449			0.858237	-0.218872
