# Supplementary material for: Dominance modifiers at the Arabidopsis self-incompatibility locus retain proto-miRNA features and act through non-canonical pathways
Source: PLoS Genet. 2026 Apr 20;22(4):e1012127. doi: 10.1371/journal.pgen.1012127 (PMC13128112; doi:10.1371/journal.pgen.1012127)
Supplement: S3 Table — Differences were assessed using an unpaired two-tailed Welch’s t-test on the log2-transformed values in S2 Table. (XLSX) [file pgen.1012127.s003.xlsx]

## Sheet: Sheet1
S3 Table. SCR01 expression differences between genotypes (log2FC / p-value / significance level). Differences were assessed using an unpaired two-tailed Welch’s t-test on the log2-transformed values in Table S2.
Interaction A
	SCR01/o	SCR01/o mir1887/o	SCR01/o ago4/- ago6/-	SCR01/o mir1887/o ago4/- ago6/-	SCR01/o pol_IV/-	SCR01/o mir1887/o pol_IV/-	SCR01/o pol_V/-	SCR01/o mir1887/o pol_V/-
SCR01/o	-	-8.4 / 1.2e-04 / ***	-1.6 / 9.4e-04 / ***	-9.4 / 6.9e-09 / ***	-1.3 / 3.6e-01 / ns	-6.5 / 4.4e-02 / *	0.4 / 2.5e-01 / ns	-5 / 2.0e-06 / ***
SCR01/o mir1887/o		-	6.8 / 1.1e-04 / ***	-1.0 / 1.1e-01 / ns	7.1 / 7.0e-03 / **	1.9 / 4.1e-01 / ns	8.9 / 1.2e-05 / ***	3.5 / 1.9e-03 / **
SCR01/o ago4/- ago6/-			-	-7.8 / 2.7e-07 / ***	0.3 / 8.2e-01 / ns	-4.9 / 8.7e-02 / ns	2.1 / 1.5e-03 / **	-3.3 / 2.4e-05 / ***
SCR01/o mir1887/o ago4/- ago6/-				-	8.1 / 7.0e-03 / **	2.9 / 2.3e-01 / ns	9.9 / 2.3e-06 / ***	4.5 / 3.4e-06 / ***
SCR01/o pol_IV/-					-	-5.2 / 7.4e-02 / ns	1.8 / 2.5e-01 / ns	-3.6 / 6.1e-02 / ns
SCR01/o mir1887/o pol_IV/-						-	7.0 / 3.6e-02 / *	1.6 / 4.8e-01 / ns
SCR01/o pol_V/-							-	-5.4 / 1.3e-05 / ***
SCR01/o mir1887/o pol_V/-								-
Interaction B
	SCR01*mir1887/o	SCR01*mir1887/o mirS3/o	SCR01*mir1887/o ago4/- ago6/-	SCR01*mir1887/o mirS3/o ago4/- ago6/-	SCR01*mir1887/o pol_IV/-	SCR01*mir1887/o mirS3/o pol_IV/-	SCR01*mir1887/o pol_V/-	SCR01*mir1887/o mirS3/o pol_V/-
SCR01*mir1887/o	-	-3.0 / 1.1e-04 / ***	-1.2 / 2.8e-03 / **	-5.0 / 1.4e-02 / *	0.6 / 2.0e-02 / *	-1.9 / 2.1e-03 / **	1.2 / 3.2e-04 / ***	-0.8 / 1.0e-01 / ns
SCR01*mir1887/o mirS3/o		-	1.9 / 6.7e-04 / ***	-2.0 / 8.1e-02 / ns	3.6 / 5.4e-05 / ***	1.2 / 1.3e-02 / *	4.2 / 2.3e-05 / ***	2.3 / 2.3e-03 / **
SCR01*mir1887/o ago4/- ago6/-			-	-3.8 / 2.1e-02 / *	1.8 / 5.7e-04 / ***	-0.7 / 7.0e-02 / ns	2.4 / 1.0e-04 / ***	0.4 / 3.5e-01 / ns
SCR01*mir1887/o mirS3/o ago4/- ago6/-				-	5.6 / 1.1e-02 / *	3.1 / 2.7e-02 / *	6.2 / 9.0e-03 / **	4.2 / 9.4e-03 / **
SCR01*mir1887/o pol_IV/-					-	-2.5 / 6.8e-04 / ***	0.6 / 1.8e-02 / *	-1.4 / 2.2e-02 / *
SCR01*mir1887/o mirS3/o pol_IV/-						-	3.1 / 2.7e-04 / ***	1.1 / 4.4e-02 / *
SCR01*mir1887/o pol_V/-							-	-2 / 6.6e-03 / **
SCR01*mir1887/o mirS3/o pol_V/-								-
