# Supplementary material for: Dominance modifiers at the Arabidopsis self-incompatibility locus retain proto-miRNA features and act through non-canonical pathways
Source: PLoS Genet. 2026 Apr 20;22(4):e1012127. doi: 10.1371/journal.pgen.1012127 (PMC13128112; doi:10.1371/journal.pgen.1012127)
Supplement: S4 Table — (XLSX) [file pgen.1012127.s004.xlsx]

## Sheet: Sheet1
S4 Table. Estimated bisulfite conversion efficiencies of BSAS samples
Sample	Region	Methylated reads	Total reads	% Conversion
SCR01 - replicate 1	AT2G20610	800	13545	94.09
SCR01 - replicate 10	AT2G20610	485	16059	96.98
SCR01 - replicate 2	AT2G20610	1039	27122	96.17
SCR01 - replicate 3	AT2G20610	2077	40724	94.9
SCR01 - replicate 4	AT2G20610	3418	66302	94.84
SCR01 - replicate 5	AT2G20610	1099	17975	93.89
SCR01 - replicate 7	AT2G20610	786	17558	95.52
SCR01 - replicate 8	AT2G20610	1767	35149	94.97
SCR01 - replicate 9	AT2G20610	1432	26737	94.64
SCR01 Ah04mir1887 - replicate 1	AT2G20610	850	12739	93.33
SCR01 Ah04mir1887 - replicate 10	AT2G20610	858	18220	95.29
SCR01 Ah04mir1887 - replicate 2	AT2G20610	1168	20150	94.2
SCR01 Ah04mir1887 - replicate 3	AT2G20610	687	15929	95.69
SCR01 Ah04mir1887 - replicate 4	AT2G20610	1742	26084	93.32
SCR01 Ah04mir1887 - replicate 5	AT2G20610	2304	41989	94.51
SCR01 Ah04mir1887 - replicate 6	AT2G20610	1340	25468	94.74
SCR01 Ah04mir1887 - replicate 7	AT2G20610	938	14610	93.58
SCR01 Ah04mir1887 - replicate 8	AT2G20610	700	13575	94.84
SCR01 Ah04mir1887 - replicate 9	AT2G20610	968	11752	91.76
SCR01*mir1887 - replicate 1	AT2G20610	282	1611	82.5
SCR01*mir1887 - replicate 10	AT2G20610	1924	20386	90.56
SCR01*mir1887 - replicate 2	AT2G20610	1809	11031	83.6
SCR01*mir1887 - replicate 3	AT2G20610	1819	12824	85.82
SCR01*mir1887 - replicate 4	AT2G20610	642	5042	87.27
SCR01*mir1887 - replicate 5	AT2G20610	1572	9537	83.52
SCR01*mir1887 - replicate 6	AT2G20610	1157	8227	85.94
SCR01*mir1887 - replicate 7	AT2G20610	542	4961	89.07
SCR01*mir1887 - replicate 8	AT2G20610	924	7029	86.85
SCR01*mir1887 - replicate 9	AT2G20610	1144	9636	88.13
SCR01*mir1887 Ah20mirS3 - replicate 1	AT2G20610	1077	7214	85.07
SCR01*mir1887 Ah20mirS3 - replicate 2	AT2G20610	357	2666	86.61
SCR01*mir1887 Ah20mirS3 - replicate 3	AT2G20610	1537	12405	87.61
SCR01*mir1887 Ah20mirS3 - replicate 4	AT2G20610	1298	11180	88.39
SCR01*mir1887 Ah20mirS3 - replicate 5	AT2G20610	910	6625	86.26
SCR01*mir1887 Ah20mirS3 - replicate 6	AT2G20610	2374	17575	86.49
SCR01*mir1887 Ah20mirS3 - replicate 7	AT2G20610	2546	19768	87.12
SCR01*mir1887 Ah20mirS3 - replicate 8	AT2G20610	4965	47609	89.57
