# Supplementary material for: Dominance modifiers at the Arabidopsis self-incompatibility locus retain proto-miRNA features and act through non-canonical pathways
Source: PLoS Genet. 2026 Apr 20;22(4):e1012127. doi: 10.1371/journal.pgen.1012127 (PMC13128112; doi:10.1371/journal.pgen.1012127)
Supplement: S5 Table — (XLSX) [file pgen.1012127.s005.xlsx]

## Sheet: Sheet1
S5 Table. methylpy output containing number of methylated reads in SCR01 and AT2G20610 regions
Sample	Region	Position	Strand	Context	Methylated reads	Total reads
SCR01 - replicate 1	Ah01	112645	+	CAT	0	1
SCR01 - replicate 1	Ah01	112655	+	CGT	5	8
SCR01 - replicate 1	Ah01	112656	-	CGA	4	16
SCR01 - replicate 1	Ah01	112663	+	CGA	9	14
SCR01 - replicate 1	Ah01	112664	-	CGA	15	16
SCR01 - replicate 1	Ah01	112676	-	CTA	193	229
SCR01 - replicate 1	Ah01	112678	-	CAC	218	258
SCR01 - replicate 1	Ah01	112681	+	CAT	277	285
SCR01 - replicate 1	Ah01	112686	+	CAC	301	308
SCR01 - replicate 1	Ah01	112688	+	CAG	305	314
SCR01 - replicate 1	Ah01	112690	-	CTG	333	347
SCR01 - replicate 1	Ah01	112694	+	CGG	326	332
SCR01 - replicate 1	Ah01	112695	-	CGA	340	352
SCR01 - replicate 1	Ah01	112696	-	CCG	367	391
SCR01 - replicate 1	Ah01	112705	-	CTA	483	496
SCR01 - replicate 1	Ah01	112712	-	CTA	510	521
SCR01 - replicate 1	Ah01	112714	-	CTC	555	573
SCR01 - replicate 1	Ah01	112716	+	CTT	552	576
SCR01 - replicate 1	Ah01	112723	-	CAA	598	620
SCR01 - replicate 1	Ah01	112728	-	CTA	613	627
SCR01 - replicate 1	Ah01	112736	-	CAA	615	634
SCR01 - replicate 1	Ah01	112741	-	CTA	614	636
SCR01 - replicate 1	Ah01	112745	+	CAA	627	653
SCR01 - replicate 1	Ah01	112758	+	CTT	678	707
SCR01 - replicate 1	Ah01	112764	+	CTA	698	735
SCR01 - replicate 1	Ah01	112773	-	CTA	824	851
SCR01 - replicate 1	Ah01	112778	-	CTA	843	876
SCR01 - replicate 1	Ah01	112782	+	CTT	836	873
SCR01 - replicate 1	Ah01	112785	-	CAA	875	902
SCR01 - replicate 1	Ah01	112790	-	CAA	909	951
SCR01 - replicate 1	Ah01	112793	-	CTA	916	964
SCR01 - replicate 1	Ah01	112800	-	CAA	1005	1057
SCR01 - replicate 1	Ah01	112805	-	CTA	1074	1115
SCR01 - replicate 1	Ah01	112810	+	CAC	1089	1156
SCR01 - replicate 1	Ah01	112812	+	CAC	1085	1159
SCR01 - replicate 1	Ah01	112814	+	CAT	1146	1263
SCR01 - replicate 1	Ah01	112821	-	CAT	1175	1253
SCR01 - replicate 1	Ah01	112822	-	CCA	1213	1267
SCR01 - replicate 1	Ah01	112827	-	CAA	1212	1253
SCR01 - replicate 1	Ah01	112829	-	CAC	1222	1257
SCR01 - replicate 1	Ah01	112839	-	CTA	1236	1278
SCR01 - replicate 1	Ah01	112841	+	CGC	1248	1320
SCR01 - replicate 1	Ah01	112842	-	CGT	1248	1303
SCR01 - replicate 1	Ah01	112843	+	CAA	1267	1323
SCR01 - replicate 1	Ah01	112847	+	CAC	1290	1340
SCR01 - replicate 1	Ah01	112849	+	CTT	1304	1358
SCR01 - replicate 1	Ah01	112853	+	CAC	1307	1348
SCR01 - replicate 1	Ah01	112855	+	CAC	1301	1349
SCR01 - replicate 1	Ah01	112857	+	CAA	1301	1349
SCR01 - replicate 1	Ah01	112868	-	CAA	1297	1337
SCR01 - replicate 1	Ah01	112874	+	CTT	1312	1360
SCR01 - replicate 1	Ah01	112879	+	CAC	1306	1368
SCR01 - replicate 1	Ah01	112881	+	CAA	1323	1377
SCR01 - replicate 1	Ah01	112884	+	CTT	1324	1387
SCR01 - replicate 1	Ah01	112889	-	CAA	1340	1395
SCR01 - replicate 1	Ah01	112891	-	CAC	1330	1394
SCR01 - replicate 1	Ah01	112893	-	CAC	1309	1383
SCR01 - replicate 1	Ah01	112895	+	CTG	1301	1385
SCR01 - replicate 1	Ah01	112897	-	CAG	1370	1444
SCR01 - replicate 1	Ah01	112899	+	CCA	1336	1437
SCR01 - replicate 1	Ah01	112900	+	CAT	1342	1438
SCR01 - replicate 1	Ah01	112905	+	CTT	1420	1483
SCR01 - replicate 1	Ah01	112909	+	CAG	1425	1496
SCR01 - replicate 1	Ah01	112911	-	CTG	1397	1472
SCR01 - replicate 1	Ah01	112915	+	CAT	1414	1506
SCR01 - replicate 1	Ah01	112918	-	CAT	1382	1463
SCR01 - replicate 1	Ah01	112919	+	CAT	1397	1502
SCR01 - replicate 1	Ah01	112937	-	CAA	1379	1438
SCR01 - replicate 1	Ah01	112939	+	CTA	1420	1485
SCR01 - replicate 1	Ah01	112950	-	CTT	1415	1477
SCR01 - replicate 1	Ah01	112957	+	CAC	1465	1551
SCR01 - replicate 1	Ah01	112959	+	CAT	1404	1501
SCR01 - replicate 1	Ah01	112965	+	CAC	1407	1467
SCR01 - replicate 1	Ah01	112967	+	CAA	1420	1474
SCR01 - replicate 1	Ah01	112970	+	CTT	1388	1465
SCR01 - replicate 1	Ah01	112977	-	CAT	1382	1466
SCR01 - replicate 1	Ah01	112979	-	CAC	1302	1385
SCR01 - replicate 1	Ah01	112982	+	CAT	1362	1479
SCR01 - replicate 1	Ah01	112985	-	CAT	1318	1404
SCR01 - replicate 1	Ah01	112987	-	CAC	1299	1387
SCR01 - replicate 1	Ah01	112992	+	CAA	1325	1465
SCR01 - replicate 1	Ah01	112995	+	CTT	1323	1449
SCR01 - replicate 1	Ah01	113010	-	CAT	1244	1391
SCR01 - replicate 1	Ah01	113016	+	CAC	1286	1484
SCR01 - replicate 1	Ah01	113018	+	CTT	1281	1485
SCR01 - replicate 1	Ah01	113021	+	CAT	1121	1327
SCR01 - replicate 1	Ah01	113025	-	CTA	1085	1194
SCR01 - replicate 1	Ah01	113029	-	CTT	1075	1174
SCR01 - replicate 1	Ah01	113032	+	CAA	1087	1312
SCR01 - replicate 1	Ah01	113036	+	CTA	1068	1280
SCR01 - replicate 1	Ah01	113040	-	CTT	1021	1113
SCR01 - replicate 1	Ah01	113042	-	CTC	1011	1109
SCR01 - replicate 1	Ah01	113043	-	CCT	956	1080
SCR01 - replicate 1	Ah01	113044	+	CAA	966	1197
SCR01 - replicate 1	Ah01	113049	+	CAA	982	1191
SCR01 - replicate 1	Ah01	113061	+	CAT	950	1168
SCR01 - replicate 1	Ah01	113064	+	CCA	932	1173
SCR01 - replicate 1	Ah01	113065	+	CAA	941	1171
SCR01 - replicate 1	Ah01	113069	-	CTT	939	1034
SCR01 - replicate 1	Ah01	113070	-	CCT	921	1039
SCR01 - replicate 1	Ah01	113072	-	CTC	906	996
SCR01 - replicate 1	Ah01	113074	-	CTC	906	995
SCR01 - replicate 1	Ah01	113076	+	CAT	892	1145
SCR01 - replicate 1	Ah01	113079	-	CAT	880	957
SCR01 - replicate 1	Ah01	113082	-	CAT	861	947
SCR01 - replicate 1	Ah01	113084	-	CTC	819	912
SCR01 - replicate 1	Ah01	113085	-	CCT	798	920
SCR01 - replicate 1	Ah01	113087	-	CAC	816	913
SCR01 - replicate 1	Ah01	113092	-	CAT	771	864
SCR01 - replicate 1	Ah01	113093	+	CAT	740	1041
SCR01 - replicate 1	Ah01	113097	-	CAA	626	697
SCR01 - replicate 1	Ah01	113103	-	CAA	605	668
SCR01 - replicate 1	Ah01	113105	+	CTT	611	887
SCR01 - replicate 1	Ah01	113109	+	CTT	564	838
SCR01 - replicate 1	Ah01	113113	-	CAA	542	625
SCR01 - replicate 1	Ah01	113118	+	CAT	547	813
SCR01 - replicate 1	Ah01	113121	-	CAT	528	602
SCR01 - replicate 1	Ah01	113123	+	CTC	530	797
SCR01 - replicate 1	Ah01	113125	+	CTC	532	798
SCR01 - replicate 1	Ah01	113127	+	CGT	520	790
SCR01 - replicate 1	Ah01	113128	-	CGA	509	583
SCR01 - replicate 1	Ah01	113137	+	CAT	498	767
SCR01 - replicate 1	Ah01	113140	-	CAT	475	546
SCR01 - replicate 1	Ah01	113143	+	CAA	468	752
SCR01 - replicate 1	Ah01	113146	-	CTT	461	536
SCR01 - replicate 1	Ah01	113147	-	CCT	463	538
SCR01 - replicate 1	Ah01	113156	-	CAT	272	340
SCR01 - replicate 1	Ah01	113158	-	CTC	253	317
SCR01 - replicate 1	Ah01	113159	+	CTT	247	509
SCR01 - replicate 1	Ah01	113164	-	CAA	154	214
SCR01 - replicate 1	Ah01	113168	-	CAA	136	196
SCR01 - replicate 1	Ah01	113169	-	CCA	136	196
SCR01 - replicate 1	Ah01	113170	-	CCC	133	196
SCR01 - replicate 1	Ah01	113174	+	CAT	163	428
SCR01 - replicate 1	Ah01	113179	-	CTA	83	171
SCR01 - replicate 1	Ah01	113183	+	CAC	138	396
SCR01 - replicate 1	Ah01	113185	+	CCC	117	386
SCR01 - replicate 1	Ah01	113186	+	CCA	123	384
SCR01 - replicate 1	Ah01	113187	+	CAA	104	366
SCR01 - replicate 1	Ah01	113194	-	CAT	58	110
SCR01 - replicate 1	Ah01	113208	+	CTC	82	338
SCR01 - replicate 1	Ah01	113210	+	CAT	83	338
SCR01 - replicate 1	Ah01	113213	+	CCA	82	337
SCR01 - replicate 1	Ah01	113214	+	CAA	82	337
SCR01 - replicate 1	Ah01	113218	-	CTT	61	108
SCR01 - replicate 1	Ah01	113219	-	CCT	58	108
SCR01 - replicate 1	Ah01	113221	-	CTC	58	102
SCR01 - replicate 1	Ah01	113223	-	CTC	56	103
SCR01 - replicate 1	Ah01	113225	+	CAT	76	330
SCR01 - replicate 1	Ah01	113228	-	CAT	55	99
SCR01 - replicate 1	Ah01	113230	-	CTC	48	97
SCR01 - replicate 1	Ah01	113231	-	CCT	50	102
SCR01 - replicate 1	Ah01	113233	-	CAC	51	98
SCR01 - replicate 1	Ah01	113238	-	CAT	52	96
SCR01 - replicate 1	Ah01	113239	+	CAT	78	314
SCR01 - replicate 1	Ah01	113243	-	CAA	34	65
SCR01 - replicate 1	Ah01	113245	-	CAC	32	63
SCR01 - replicate 1	Ah01	113249	-	CAT	32	60
SCR01 - replicate 1	Ah01	113265	+	CGT	62	232
SCR01 - replicate 1	Ah01	113266	-	CGA	31	55
SCR01 - replicate 1	Ah01	113268	-	CAC	31	55
SCR01 - replicate 1	Ah01	113273	+	CAT	64	233
SCR01 - replicate 1	Ah01	113276	-	CAT	30	55
SCR01 - replicate 1	Ah01	113278	+	CTC	64	230
SCR01 - replicate 1	Ah01	113280	+	CTC	63	228
SCR01 - replicate 1	Ah01	113282	+	CGT	62	227
SCR01 - replicate 1	Ah01	113283	-	CGA	31	56
SCR01 - replicate 1	Ah01	113292	+	CAT	63	222
SCR01 - replicate 1	Ah01	113295	-	CAT	28	52
SCR01 - replicate 1	Ah01	113298	+	CAA	63	218
SCR01 - replicate 1	Ah01	113301	-	CTT	28	49
SCR01 - replicate 1	Ah01	113302	-	CCT	26	49
SCR01 - replicate 1	Ah01	113311	-	CAT	21	40
SCR01 - replicate 1	Ah01	113313	-	CTC	19	38
SCR01 - replicate 1	Ah01	113314	+	CTT	47	162
SCR01 - replicate 1	Ah01	113321	+	CAA	46	161
SCR01 - replicate 1	Ah01	113327	+	CAT	44	157
SCR01 - replicate 1	Ah01	113330	-	CAT	18	34
SCR01 - replicate 1	Ah01	113334	-	CAA	20	33
SCR01 - replicate 1	Ah01	113344	-	CAT	18	32
SCR01 - replicate 1	Ah01	113345	-	CCA	17	32
SCR01 - replicate 1	Ah01	113348	-	CAT	18	30
SCR01 - replicate 1	Ah01	113354	-	CAT	16	29
SCR01 - replicate 1	Ah01	113356	-	CTC	14	29
SCR01 - replicate 1	Ah01	113358	+	CGG	18	74
SCR01 - replicate 1	Ah01	113359	-	CGA	14	26
SCR01 - replicate 1	Ah01	113360	-	CCG	14	26
SCR01 - replicate 1	Ah01	113365	+	CCA	30	49
SCR01 - replicate 1	Ah01	113366	+	CAA	36	50
SCR01 - replicate 1	Ah01	113369	-	CTT	13	25
SCR01 - replicate 1	Ah01	113376	-	CTT	9	18
SCR01 - replicate 1	Ah01	113383	-	CTT	6	15
SCR01 - replicate 1	Ah01	113384	-	CCT	7	16
SCR01 - replicate 1	Ah01	113388	+	CCG	1	1
SCR01 - replicate 1	Ah01	113389	+	CGA	1	1
SCR01 - replicate 1	Ah01	113390	-	CGG	4	13
SCR01 - replicate 1	Ah01	113404	-	CAT	4	12
SCR01 - replicate 1	Ah01	113407	+	CGT	1	1
SCR01 - replicate 1	Ah01	113408	-	CGT	4	11
SCR01 - replicate 1	Ah01	113424	-	CAA	1	1
SCR01 - replicate 1	AT2G20610	621	+	CCG	25	78
SCR01 - replicate 1	AT2G20610	622	+	CGA	19	78
SCR01 - replicate 1	AT2G20610	628	+	CTT	37	105
SCR01 - replicate 1	AT2G20610	631	+	CCG	5	109
SCR01 - replicate 1	AT2G20610	632	+	CGC	5	109
SCR01 - replicate 1	AT2G20610	634	+	CAC	6	126
SCR01 - replicate 1	AT2G20610	636	+	CAA	5	126
SCR01 - replicate 1	AT2G20610	644	+	CGC	6	169
SCR01 - replicate 1	AT2G20610	646	+	CCT	6	171
SCR01 - replicate 1	AT2G20610	647	+	CTG	7	171
SCR01 - replicate 1	AT2G20610	661	+	CTG	8	174
SCR01 - replicate 1	AT2G20610	663	-	CAG	2	2
SCR01 - replicate 1	AT2G20610	665	+	CCG	7	175
SCR01 - replicate 1	AT2G20610	666	+	CGC	10	175
SCR01 - replicate 1	AT2G20610	667	-	CGG	2	2
SCR01 - replicate 1	AT2G20610	668	+	CTG	7	181
SCR01 - replicate 1	AT2G20610	670	-	CAG	2	2
SCR01 - replicate 1	AT2G20610	671	-	CCA	2	2
SCR01 - replicate 1	AT2G20610	674	-	CAT	2	2
SCR01 - replicate 1	AT2G20610	675	+	CAA	9	196
SCR01 - replicate 1	AT2G20610	678	+	CCA	8	198
SCR01 - replicate 1	AT2G20610	679	+	CAA	8	198
SCR01 - replicate 1	AT2G20610	682	-	CTT	3	3
SCR01 - replicate 1	AT2G20610	683	-	CCT	2	3
SCR01 - replicate 1	AT2G20610	684	-	CCC	2	3
SCR01 - replicate 1	AT2G20610	688	-	CTA	3	3
SCR01 - replicate 1	AT2G20610	690	-	CTC	3	3
SCR01 - replicate 1	AT2G20610	693	+	CGT	11	229
SCR01 - replicate 1	AT2G20610	694	-	CGA	3	3
SCR01 - replicate 1	AT2G20610	696	-	CAC	3	3
SCR01 - replicate 1	AT2G20610	699	+	CGA	11	238
SCR01 - replicate 1	AT2G20610	700	-	CGA	3	3
SCR01 - replicate 1	AT2G20610	704	+	CGT	9	240
SCR01 - replicate 1	AT2G20610	705	-	CGA	4	4
SCR01 - replicate 1	AT2G20610	708	-	CAA	4	4
SCR01 - replicate 1	AT2G20610	709	-	CCA	4	4
SCR01 - replicate 1	AT2G20610	710	+	CTC	9	241
SCR01 - replicate 1	AT2G20610	712	+	CGA	9	242
SCR01 - replicate 1	AT2G20610	713	-	CGA	4	4
SCR01 - replicate 1	AT2G20610	715	+	CCA	10	245
SCR01 - replicate 1	AT2G20610	716	+	CAA	8	245
SCR01 - replicate 1	AT2G20610	720	+	CGC	10	249
SCR01 - replicate 1	AT2G20610	721	-	CGT	4	4
SCR01 - replicate 1	AT2G20610	722	+	CAA	9	249
SCR01 - replicate 1	AT2G20610	726	+	CAT	9	250
SCR01 - replicate 1	AT2G20610	729	+	CTT	9	249
SCR01 - replicate 1	AT2G20610	732	-	CAA	4	4
SCR01 - replicate 1	AT2G20610	733	+	CTC	10	250
SCR01 - replicate 1	AT2G20610	735	+	CCC	8	250
SCR01 - replicate 1	AT2G20610	736	+	CCA	9	250
SCR01 - replicate 1	AT2G20610	737	+	CAC	9	250
SCR01 - replicate 1	AT2G20610	739	+	CGT	9	250
SCR01 - replicate 1	AT2G20610	740	-	CGT	4	4
SCR01 - replicate 1	AT2G20610	742	+	CCT	10	251
SCR01 - replicate 1	AT2G20610	743	+	CTG	10	251
SCR01 - replicate 1	AT2G20610	745	-	CAG	4	4
SCR01 - replicate 1	AT2G20610	746	-	CCA	4	4
SCR01 - replicate 1	AT2G20610	747	+	CTT	9	242
SCR01 - replicate 1	AT2G20610	750	+	CCC	8	251
SCR01 - replicate 1	AT2G20610	751	+	CCT	8	251
SCR01 - replicate 1	AT2G20610	752	+	CTC	8	251
SCR01 - replicate 1	AT2G20610	754	+	CAT	9	250
SCR01 - replicate 1	AT2G20610	759	+	CGA	8	252
SCR01 - replicate 1	AT2G20610	760	-	CGT	4	4
SCR01 - replicate 1	AT2G20610	762	+	CGC	7	251
SCR01 - replicate 1	AT2G20610	763	-	CGT	3	4
SCR01 - replicate 1	AT2G20610	764	+	CTC	9	248
SCR01 - replicate 1	AT2G20610	766	+	CGT	8	249
SCR01 - replicate 1	AT2G20610	767	-	CGA	3	4
SCR01 - replicate 1	AT2G20610	769	-	CAC	4	4
SCR01 - replicate 1	AT2G20610	770	+	CTG	8	248
SCR01 - replicate 1	AT2G20610	772	-	CAG	4	4
SCR01 - replicate 1	AT2G20610	773	+	CTT	9	254
SCR01 - replicate 1	AT2G20610	777	+	CAG	9	249
SCR01 - replicate 1	AT2G20610	779	-	CTG	4	4
SCR01 - replicate 1	AT2G20610	781	-	CAC	4	4
SCR01 - replicate 1	AT2G20610	782	-	CCA	4	4
SCR01 - replicate 1	AT2G20610	784	+	CTC	9	244
SCR01 - replicate 1	AT2G20610	786	+	CGA	8	244
SCR01 - replicate 1	AT2G20610	787	-	CGA	4	4
SCR01 - replicate 1	AT2G20610	789	-	CTC	4	4
SCR01 - replicate 1	AT2G20610	790	-	CCT	4	4
SCR01 - replicate 1	AT2G20610	793	+	CGC	7	235
SCR01 - replicate 1	AT2G20610	794	-	CGA	4	4
SCR01 - replicate 1	AT2G20610	795	+	CAA	8	235
SCR01 - replicate 1	AT2G20610	798	-	CTT	4	4
SCR01 - replicate 1	AT2G20610	802	-	CAA	4	4
SCR01 - replicate 1	AT2G20610	805	+	CTT	7	225
SCR01 - replicate 1	AT2G20610	808	+	CTT	7	226
SCR01 - replicate 1	AT2G20610	811	+	CCC	8	226
SCR01 - replicate 1	AT2G20610	812	+	CCG	6	226
SCR01 - replicate 1	AT2G20610	813	+	CGA	7	226
SCR01 - replicate 1	AT2G20610	814	-	CGG	4	4
SCR01 - replicate 1	AT2G20610	816	-	CTC	4	4
SCR01 - replicate 1	AT2G20610	820	-	CTT	4	4
SCR01 - replicate 1	AT2G20610	824	-	CAT	4	4
SCR01 - replicate 1	AT2G20610	825	-	CCA	4	4
SCR01 - replicate 1	AT2G20610	826	-	CCC	4	4
SCR01 - replicate 1	AT2G20610	828	-	CTC	4	4
SCR01 - replicate 1	AT2G20610	832	-	CAA	4	4
SCR01 - replicate 1	AT2G20610	835	+	CTT	8	206
SCR01 - replicate 1	AT2G20610	838	-	CAA	4	4
SCR01 - replicate 1	AT2G20610	841	-	CTT	4	4
SCR01 - replicate 1	AT2G20610	842	-	CCT	4	4
SCR01 - replicate 1	AT2G20610	846	+	CGA	6	194
SCR01 - replicate 1	AT2G20610	847	-	CGA	4	4
SCR01 - replicate 1	AT2G20610	850	-	CTT	4	4
SCR01 - replicate 1	AT2G20610	851	+	CCA	5	163
SCR01 - replicate 1	AT2G20610	852	+	CAT	5	163
SCR01 - replicate 1	AT2G20610	856	-	CAA	2	2
SCR01 - replicate 1	AT2G20610	857	+	CAG	7	159
SCR01 - replicate 1	AT2G20610	859	-	CTG	1	2
SCR01 - replicate 1	AT2G20610	861	+	CGA	5	152
SCR01 - replicate 1	AT2G20610	862	-	CGT	2	2
SCR01 - replicate 1	AT2G20610	864	-	CTC	2	2
SCR01 - replicate 1	AT2G20610	869	+	CTG	31	148
SCR01 - replicate 1	AT2G20610	871	-	CAG	2	2
SCR01 - replicate 1	AT2G20610	873	-	CAC	2	2
SCR01 - replicate 1	AT2G20610	874	-	CCA	2	2
SCR01 - replicate 1	AT2G20610	875	+	CTA	20	91
SCR01 - replicate 1	AT2G20610	879	-	CAT	2	2
SCR01 - replicate 1	AT2G20610	880	-	CCA	1	1
SCR01 - replicate 1	AT2G20610	891	+	CCC	3	5
SCR01 - replicate 1	AT2G20610	892	+	CCC	3	5
SCR01 - replicate 1	AT2G20610	894	+	CAA	0	5
SCR01 - replicate 1	AT2G20610	897	+	CAA	3	5
SCR01 - replicate 1	AT2G20610	901	+	CCC	0	1
SCR01 - replicate 1	AT2G20610	902	+	CCT	0	1
SCR01 - replicate 1	AT2G20610	903	+	CTG	0	1
SCR01 - replicate 10	Ah01	112645	+	CAT	0	2
SCR01 - replicate 10	Ah01	112655	+	CGT	15	17
SCR01 - replicate 10	Ah01	112656	-	CGA	1	14
SCR01 - replicate 10	Ah01	112663	+	CGA	16	21
SCR01 - replicate 10	Ah01	112664	-	CGA	11	15
SCR01 - replicate 10	Ah01	112676	-	CTA	269	318
SCR01 - replicate 10	Ah01	112678	-	CAC	286	349
SCR01 - replicate 10	Ah01	112681	+	CAT	435	453
SCR01 - replicate 10	Ah01	112686	+	CAC	497	502
SCR01 - replicate 10	Ah01	112688	+	CAG	495	507
SCR01 - replicate 10	Ah01	112690	-	CTG	483	508
SCR01 - replicate 10	Ah01	112694	+	CGG	526	535
SCR01 - replicate 10	Ah01	112695	-	CGA	489	513
SCR01 - replicate 10	Ah01	112696	-	CCG	536	576
SCR01 - replicate 10	Ah01	112705	-	CTA	669	697
SCR01 - replicate 10	Ah01	112712	-	CTA	709	744
SCR01 - replicate 10	Ah01	112714	-	CTC	778	832
SCR01 - replicate 10	Ah01	112716	+	CTT	847	873
SCR01 - replicate 10	Ah01	112723	-	CAA	861	903
SCR01 - replicate 10	Ah01	112728	-	CTA	877	907
SCR01 - replicate 10	Ah01	112736	-	CAA	879	916
SCR01 - replicate 10	Ah01	112741	-	CTA	879	918
SCR01 - replicate 10	Ah01	112745	+	CAA	921	944
SCR01 - replicate 10	Ah01	112758	+	CTT	988	1016
SCR01 - replicate 10	Ah01	112764	+	CTA	1027	1059
SCR01 - replicate 10	Ah01	112773	-	CTA	1132	1189
SCR01 - replicate 10	Ah01	112778	-	CTA	1162	1224
SCR01 - replicate 10	Ah01	112782	+	CTT	1269	1307
SCR01 - replicate 10	Ah01	112785	-	CAA	1205	1257
SCR01 - replicate 10	Ah01	112790	-	CAA	1256	1327
SCR01 - replicate 10	Ah01	112793	-	CTA	1254	1345
SCR01 - replicate 10	Ah01	112800	-	CAA	1374	1470
SCR01 - replicate 10	Ah01	112805	-	CTA	1477	1556
SCR01 - replicate 10	Ah01	112810	+	CAC	1572	1690
SCR01 - replicate 10	Ah01	112812	+	CAC	1593	1693
SCR01 - replicate 10	Ah01	112814	+	CAT	1652	1797
SCR01 - replicate 10	Ah01	112821	-	CAT	1607	1697
SCR01 - replicate 10	Ah01	112822	-	CCA	1647	1724
SCR01 - replicate 10	Ah01	112827	-	CAA	1651	1702
SCR01 - replicate 10	Ah01	112829	-	CAC	1666	1706
SCR01 - replicate 10	Ah01	112839	-	CTA	1662	1733
SCR01 - replicate 10	Ah01	112841	+	CGC	1778	1884
SCR01 - replicate 10	Ah01	112842	-	CGT	1674	1765
SCR01 - replicate 10	Ah01	112843	+	CAA	1825	1883
SCR01 - replicate 10	Ah01	112847	+	CAC	1831	1895
SCR01 - replicate 10	Ah01	112849	+	CTT	1851	1917
SCR01 - replicate 10	Ah01	112853	+	CAC	1850	1912
SCR01 - replicate 10	Ah01	112855	+	CAC	1847	1913
SCR01 - replicate 10	Ah01	112857	+	CAA	1849	1916
SCR01 - replicate 10	Ah01	112868	-	CAA	1762	1823
SCR01 - replicate 10	Ah01	112874	+	CTT	1870	1926
SCR01 - replicate 10	Ah01	112879	+	CAC	1871	1933
SCR01 - replicate 10	Ah01	112881	+	CAA	1876	1938
SCR01 - replicate 10	Ah01	112884	+	CTT	1912	1975
SCR01 - replicate 10	Ah01	112889	-	CAA	1790	1868
SCR01 - replicate 10	Ah01	112891	-	CAC	1773	1869
SCR01 - replicate 10	Ah01	112893	-	CAC	1753	1857
SCR01 - replicate 10	Ah01	112895	+	CTG	1850	1947
SCR01 - replicate 10	Ah01	112897	-	CAG	1797	1907
SCR01 - replicate 10	Ah01	112899	+	CCA	1881	2018
SCR01 - replicate 10	Ah01	112900	+	CAT	1872	2020
SCR01 - replicate 10	Ah01	112905	+	CTT	1982	2069
SCR01 - replicate 10	Ah01	112909	+	CAG	1948	2059
SCR01 - replicate 10	Ah01	112911	-	CTG	1897	1987
SCR01 - replicate 10	Ah01	112915	+	CAT	1948	2068
SCR01 - replicate 10	Ah01	112918	-	CAT	1841	1946
SCR01 - replicate 10	Ah01	112919	+	CAT	1942	2064
SCR01 - replicate 10	Ah01	112937	-	CAA	1831	1911
SCR01 - replicate 10	Ah01	112939	+	CTA	1936	2022
SCR01 - replicate 10	Ah01	112950	-	CTT	1880	1970
SCR01 - replicate 10	Ah01	112957	+	CAC	2008	2103
SCR01 - replicate 10	Ah01	112959	+	CAT	1970	2070
SCR01 - replicate 10	Ah01	112965	+	CAC	1956	2025
SCR01 - replicate 10	Ah01	112967	+	CAA	1967	2042
SCR01 - replicate 10	Ah01	112970	+	CTT	1902	2006
SCR01 - replicate 10	Ah01	112977	-	CAT	1835	1944
SCR01 - replicate 10	Ah01	112979	-	CAC	1749	1848
SCR01 - replicate 10	Ah01	112982	+	CAT	1874	2015
SCR01 - replicate 10	Ah01	112985	-	CAT	1755	1862
SCR01 - replicate 10	Ah01	112987	-	CAC	1737	1841
SCR01 - replicate 10	Ah01	112992	+	CAA	1841	1992
SCR01 - replicate 10	Ah01	112995	+	CTT	1825	1974
SCR01 - replicate 10	Ah01	113010	-	CAT	1688	1908
SCR01 - replicate 10	Ah01	113016	+	CAC	1818	2069
SCR01 - replicate 10	Ah01	113018	+	CTT	1803	2059
SCR01 - replicate 10	Ah01	113021	+	CAT	1617	1857
SCR01 - replicate 10	Ah01	113025	-	CTA	1524	1683
SCR01 - replicate 10	Ah01	113029	-	CTT	1514	1656
SCR01 - replicate 10	Ah01	113032	+	CAA	1568	1821
SCR01 - replicate 10	Ah01	113036	+	CTA	1550	1794
SCR01 - replicate 10	Ah01	113040	-	CTT	1432	1585
SCR01 - replicate 10	Ah01	113042	-	CTC	1388	1556
SCR01 - replicate 10	Ah01	113043	-	CCT	1315	1523
SCR01 - replicate 10	Ah01	113044	+	CAA	1391	1673
SCR01 - replicate 10	Ah01	113049	+	CAA	1429	1666
SCR01 - replicate 10	Ah01	113061	+	CAT	1390	1623
SCR01 - replicate 10	Ah01	113064	+	CCA	1353	1625
SCR01 - replicate 10	Ah01	113065	+	CAA	1347	1610
SCR01 - replicate 10	Ah01	113069	-	CTT	1277	1420
SCR01 - replicate 10	Ah01	113070	-	CCT	1257	1422
SCR01 - replicate 10	Ah01	113072	-	CTC	1237	1371
SCR01 - replicate 10	Ah01	113074	-	CTC	1225	1365
SCR01 - replicate 10	Ah01	113076	+	CAT	1264	1575
SCR01 - replicate 10	Ah01	113079	-	CAT	1207	1323
SCR01 - replicate 10	Ah01	113082	-	CAT	1194	1309
SCR01 - replicate 10	Ah01	113084	-	CTC	1134	1265
SCR01 - replicate 10	Ah01	113085	-	CCT	1110	1284
SCR01 - replicate 10	Ah01	113087	-	CAC	1134	1264
SCR01 - replicate 10	Ah01	113092	-	CAT	1099	1229
SCR01 - replicate 10	Ah01	113093	+	CAT	1112	1463
SCR01 - replicate 10	Ah01	113097	-	CAA	894	998
SCR01 - replicate 10	Ah01	113103	-	CAA	863	961
SCR01 - replicate 10	Ah01	113105	+	CTT	920	1229
SCR01 - replicate 10	Ah01	113109	+	CTT	835	1152
SCR01 - replicate 10	Ah01	113113	-	CAA	761	863
SCR01 - replicate 10	Ah01	113118	+	CAT	792	1101
SCR01 - replicate 10	Ah01	113121	-	CAT	709	822
SCR01 - replicate 10	Ah01	113123	+	CTC	747	1079
SCR01 - replicate 10	Ah01	113125	+	CTC	750	1077
SCR01 - replicate 10	Ah01	113127	+	CGT	747	1074
SCR01 - replicate 10	Ah01	113128	-	CGA	705	796
SCR01 - replicate 10	Ah01	113137	+	CAT	722	1042
SCR01 - replicate 10	Ah01	113140	-	CAT	651	750
SCR01 - replicate 10	Ah01	113143	+	CAA	694	1026
SCR01 - replicate 10	Ah01	113146	-	CTT	649	748
SCR01 - replicate 10	Ah01	113147	-	CCT	624	745
SCR01 - replicate 10	Ah01	113156	-	CAT	394	492
SCR01 - replicate 10	Ah01	113158	-	CTC	374	469
SCR01 - replicate 10	Ah01	113159	+	CTT	402	705
SCR01 - replicate 10	Ah01	113164	-	CAA	243	326
SCR01 - replicate 10	Ah01	113168	-	CAA	200	293
SCR01 - replicate 10	Ah01	113169	-	CCA	209	292
SCR01 - replicate 10	Ah01	113170	-	CCC	204	292
SCR01 - replicate 10	Ah01	113174	+	CAT	268	574
SCR01 - replicate 10	Ah01	113179	-	CTA	109	253
SCR01 - replicate 10	Ah01	113183	+	CAC	224	536
SCR01 - replicate 10	Ah01	113185	+	CCC	189	513
SCR01 - replicate 10	Ah01	113186	+	CCA	199	510
SCR01 - replicate 10	Ah01	113187	+	CAA	165	474
SCR01 - replicate 10	Ah01	113194	-	CAT	78	144
SCR01 - replicate 10	Ah01	113208	+	CTC	139	443
SCR01 - replicate 10	Ah01	113210	+	CAT	141	443
SCR01 - replicate 10	Ah01	113213	+	CCA	140	444
SCR01 - replicate 10	Ah01	113214	+	CAA	140	445
SCR01 - replicate 10	Ah01	113218	-	CTT	79	143
SCR01 - replicate 10	Ah01	113219	-	CCT	76	143
SCR01 - replicate 10	Ah01	113221	-	CTC	71	138
SCR01 - replicate 10	Ah01	113223	-	CTC	72	140
SCR01 - replicate 10	Ah01	113225	+	CAT	137	439
SCR01 - replicate 10	Ah01	113228	-	CAT	75	138
SCR01 - replicate 10	Ah01	113230	-	CTC	70	133
SCR01 - replicate 10	Ah01	113231	-	CCT	68	137
SCR01 - replicate 10	Ah01	113233	-	CAC	69	137
SCR01 - replicate 10	Ah01	113238	-	CAT	67	137
SCR01 - replicate 10	Ah01	113239	+	CAT	132	415
SCR01 - replicate 10	Ah01	113243	-	CAA	48	103
SCR01 - replicate 10	Ah01	113245	-	CAC	46	102
SCR01 - replicate 10	Ah01	113249	-	CAT	45	98
SCR01 - replicate 10	Ah01	113265	+	CGT	113	321
SCR01 - replicate 10	Ah01	113266	-	CGA	47	90
SCR01 - replicate 10	Ah01	113268	-	CAC	47	90
SCR01 - replicate 10	Ah01	113273	+	CAT	108	321
SCR01 - replicate 10	Ah01	113276	-	CAT	45	89
SCR01 - replicate 10	Ah01	113278	+	CTC	106	316
SCR01 - replicate 10	Ah01	113280	+	CTC	107	317
SCR01 - replicate 10	Ah01	113282	+	CGT	108	315
SCR01 - replicate 10	Ah01	113283	-	CGA	45	88
SCR01 - replicate 10	Ah01	113292	+	CAT	102	308
SCR01 - replicate 10	Ah01	113295	-	CAT	40	82
SCR01 - replicate 10	Ah01	113298	+	CAA	103	302
SCR01 - replicate 10	Ah01	113301	-	CTT	38	80
SCR01 - replicate 10	Ah01	113302	-	CCT	34	81
SCR01 - replicate 10	Ah01	113311	-	CAT	31	72
SCR01 - replicate 10	Ah01	113313	-	CTC	28	68
SCR01 - replicate 10	Ah01	113314	+	CTT	77	226
SCR01 - replicate 10	Ah01	113321	+	CAA	71	217
SCR01 - replicate 10	Ah01	113327	+	CAT	71	216
SCR01 - replicate 10	Ah01	113330	-	CAT	27	59
SCR01 - replicate 10	Ah01	113334	-	CAA	25	57
SCR01 - replicate 10	Ah01	113344	-	CAT	24	56
SCR01 - replicate 10	Ah01	113345	-	CCA	23	56
SCR01 - replicate 10	Ah01	113348	-	CAT	22	54
SCR01 - replicate 10	Ah01	113354	-	CAT	22	52
SCR01 - replicate 10	Ah01	113356	-	CTC	19	50
SCR01 - replicate 10	Ah01	113358	+	CGG	37	128
SCR01 - replicate 10	Ah01	113359	-	CGA	16	43
SCR01 - replicate 10	Ah01	113360	-	CCG	15	43
SCR01 - replicate 10	Ah01	113365	+	CCA	57	92
SCR01 - replicate 10	Ah01	113366	+	CAA	67	89
SCR01 - replicate 10	Ah01	113369	-	CTT	9	36
SCR01 - replicate 10	Ah01	113376	-	CTT	3	27
SCR01 - replicate 10	Ah01	113383	-	CTT	3	26
SCR01 - replicate 10	Ah01	113384	-	CCT	3	26
SCR01 - replicate 10	Ah01	113388	+	CCG	2	3
SCR01 - replicate 10	Ah01	113389	+	CGA	2	2
SCR01 - replicate 10	Ah01	113390	-	CGG	6	25
SCR01 - replicate 10	Ah01	113404	-	CAT	2	25
SCR01 - replicate 10	Ah01	113407	+	CGT	1	1
SCR01 - replicate 10	Ah01	113408	-	CGT	4	24
SCR01 - replicate 10	Ah01	113412	+	CTC	1	1
SCR01 - replicate 10	Ah01	113414	+	CAA	1	1
SCR01 - replicate 10	Ah01	113424	-	CAA	1	3
SCR01 - replicate 10	Ah01	113430	+	CTG	2	2
SCR01 - replicate 10	AT2G20610	618	-	CAT	1	1
SCR01 - replicate 10	AT2G20610	621	+	CCG	27	97
SCR01 - replicate 10	AT2G20610	622	+	CGA	27	97
SCR01 - replicate 10	AT2G20610	623	-	CGG	2	2
SCR01 - replicate 10	AT2G20610	625	-	CTC	2	2
SCR01 - replicate 10	AT2G20610	628	+	CTT	35	127
SCR01 - replicate 10	AT2G20610	631	+	CCG	2	128
SCR01 - replicate 10	AT2G20610	632	+	CGC	2	128
SCR01 - replicate 10	AT2G20610	633	-	CGG	2	2
SCR01 - replicate 10	AT2G20610	634	+	CAC	2	148
SCR01 - replicate 10	AT2G20610	636	+	CAA	2	148
SCR01 - replicate 10	AT2G20610	639	-	CTT	2	2
SCR01 - replicate 10	AT2G20610	644	+	CGC	3	218
SCR01 - replicate 10	AT2G20610	645	-	CGT	1	2
SCR01 - replicate 10	AT2G20610	646	+	CCT	3	220
SCR01 - replicate 10	AT2G20610	647	+	CTG	6	219
SCR01 - replicate 10	AT2G20610	649	-	CAG	2	2
SCR01 - replicate 10	AT2G20610	652	-	CTT	2	2
SCR01 - replicate 10	AT2G20610	661	+	CTG	3	229
SCR01 - replicate 10	AT2G20610	663	-	CAG	2	2
SCR01 - replicate 10	AT2G20610	665	+	CCG	4	230
SCR01 - replicate 10	AT2G20610	666	+	CGC	4	230
SCR01 - replicate 10	AT2G20610	667	-	CGG	2	2
SCR01 - replicate 10	AT2G20610	668	+	CTG	3	230
SCR01 - replicate 10	AT2G20610	670	-	CAG	2	2
SCR01 - replicate 10	AT2G20610	671	-	CCA	2	2
SCR01 - replicate 10	AT2G20610	674	-	CAT	2	2
SCR01 - replicate 10	AT2G20610	675	+	CAA	3	244
SCR01 - replicate 10	AT2G20610	678	+	CCA	3	252
SCR01 - replicate 10	AT2G20610	679	+	CAA	3	251
SCR01 - replicate 10	AT2G20610	682	-	CTT	2	2
SCR01 - replicate 10	AT2G20610	683	-	CCT	2	2
SCR01 - replicate 10	AT2G20610	684	-	CCC	2	2
SCR01 - replicate 10	AT2G20610	688	-	CTA	2	2
SCR01 - replicate 10	AT2G20610	690	-	CTC	2	2
SCR01 - replicate 10	AT2G20610	693	+	CGT	2	269
SCR01 - replicate 10	AT2G20610	694	-	CGA	2	2
SCR01 - replicate 10	AT2G20610	696	-	CAC	2	2
SCR01 - replicate 10	AT2G20610	699	+	CGA	3	281
SCR01 - replicate 10	AT2G20610	700	-	CGA	2	2
SCR01 - replicate 10	AT2G20610	704	+	CGT	4	285
SCR01 - replicate 10	AT2G20610	705	-	CGA	2	2
SCR01 - replicate 10	AT2G20610	708	-	CAA	2	2
SCR01 - replicate 10	AT2G20610	709	-	CCA	2	2
SCR01 - replicate 10	AT2G20610	710	+	CTC	3	286
SCR01 - replicate 10	AT2G20610	712	+	CGA	4	286
SCR01 - replicate 10	AT2G20610	713	-	CGA	2	2
SCR01 - replicate 10	AT2G20610	715	+	CCA	4	288
SCR01 - replicate 10	AT2G20610	716	+	CAA	3	288
SCR01 - replicate 10	AT2G20610	720	+	CGC	6	291
SCR01 - replicate 10	AT2G20610	721	-	CGT	2	2
SCR01 - replicate 10	AT2G20610	722	+	CAA	4	290
SCR01 - replicate 10	AT2G20610	726	+	CAT	5	292
SCR01 - replicate 10	AT2G20610	729	+	CTT	5	291
SCR01 - replicate 10	AT2G20610	732	-	CAA	2	2
SCR01 - replicate 10	AT2G20610	733	+	CTC	3	292
SCR01 - replicate 10	AT2G20610	735	+	CCC	3	292
SCR01 - replicate 10	AT2G20610	736	+	CCA	5	292
SCR01 - replicate 10	AT2G20610	737	+	CAC	2	292
SCR01 - replicate 10	AT2G20610	739	+	CGT	2	292
SCR01 - replicate 10	AT2G20610	740	-	CGT	2	2
SCR01 - replicate 10	AT2G20610	742	+	CCT	3	291
SCR01 - replicate 10	AT2G20610	743	+	CTG	4	291
SCR01 - replicate 10	AT2G20610	745	-	CAG	2	2
SCR01 - replicate 10	AT2G20610	746	-	CCA	2	2
SCR01 - replicate 10	AT2G20610	747	+	CTT	4	291
SCR01 - replicate 10	AT2G20610	750	+	CCC	4	292
SCR01 - replicate 10	AT2G20610	751	+	CCT	4	292
SCR01 - replicate 10	AT2G20610	752	+	CTC	4	292
SCR01 - replicate 10	AT2G20610	754	+	CAT	4	291
SCR01 - replicate 10	AT2G20610	759	+	CGA	4	291
SCR01 - replicate 10	AT2G20610	760	-	CGT	2	2
SCR01 - replicate 10	AT2G20610	762	+	CGC	4	297
SCR01 - replicate 10	AT2G20610	763	-	CGT	2	2
SCR01 - replicate 10	AT2G20610	764	+	CTC	5	294
SCR01 - replicate 10	AT2G20610	766	+	CGT	4	293
SCR01 - replicate 10	AT2G20610	767	-	CGA	2	2
SCR01 - replicate 10	AT2G20610	769	-	CAC	2	2
SCR01 - replicate 10	AT2G20610	770	+	CTG	3	296
SCR01 - replicate 10	AT2G20610	772	-	CAG	2	2
SCR01 - replicate 10	AT2G20610	773	+	CTT	4	297
SCR01 - replicate 10	AT2G20610	777	+	CAG	3	294
SCR01 - replicate 10	AT2G20610	779	-	CTG	2	2
SCR01 - replicate 10	AT2G20610	781	-	CAC	2	2
SCR01 - replicate 10	AT2G20610	782	-	CCA	2	2
SCR01 - replicate 10	AT2G20610	784	+	CTC	3	288
SCR01 - replicate 10	AT2G20610	786	+	CGA	3	286
SCR01 - replicate 10	AT2G20610	787	-	CGA	1	2
SCR01 - replicate 10	AT2G20610	789	-	CTC	1	2
SCR01 - replicate 10	AT2G20610	790	-	CCT	1	2
SCR01 - replicate 10	AT2G20610	793	+	CGC	4	276
SCR01 - replicate 10	AT2G20610	794	-	CGA	2	2
SCR01 - replicate 10	AT2G20610	795	+	CAA	4	276
SCR01 - replicate 10	AT2G20610	798	-	CTT	2	2
SCR01 - replicate 10	AT2G20610	802	-	CAA	2	2
SCR01 - replicate 10	AT2G20610	805	+	CTT	4	269
SCR01 - replicate 10	AT2G20610	808	+	CTT	4	268
SCR01 - replicate 10	AT2G20610	811	+	CCC	4	269
SCR01 - replicate 10	AT2G20610	812	+	CCG	4	269
SCR01 - replicate 10	AT2G20610	813	+	CGA	4	269
SCR01 - replicate 10	AT2G20610	814	-	CGG	2	2
SCR01 - replicate 10	AT2G20610	816	-	CTC	2	2
SCR01 - replicate 10	AT2G20610	820	-	CTT	1	2
SCR01 - replicate 10	AT2G20610	824	-	CAT	2	2
SCR01 - replicate 10	AT2G20610	825	-	CCA	2	2
SCR01 - replicate 10	AT2G20610	826	-	CCC	2	2
SCR01 - replicate 10	AT2G20610	828	-	CTC	2	2
SCR01 - replicate 10	AT2G20610	832	-	CAA	2	2
SCR01 - replicate 10	AT2G20610	835	+	CTT	3	250
SCR01 - replicate 10	AT2G20610	846	+	CGA	3	242
SCR01 - replicate 10	AT2G20610	851	+	CCA	3	204
SCR01 - replicate 10	AT2G20610	852	+	CAT	4	204
SCR01 - replicate 10	AT2G20610	857	+	CAG	3	200
SCR01 - replicate 10	AT2G20610	861	+	CGA	3	180
SCR01 - replicate 10	AT2G20610	869	+	CTG	42	165
SCR01 - replicate 10	AT2G20610	875	+	CTA	28	101
SCR01 - replicate 10	AT2G20610	891	+	CCC	6	7
SCR01 - replicate 10	AT2G20610	892	+	CCC	6	8
SCR01 - replicate 10	AT2G20610	893	+	CCA	0	1
SCR01 - replicate 10	AT2G20610	894	+	CAA	1	8
SCR01 - replicate 10	AT2G20610	897	+	CAA	5	7
SCR01 - replicate 10	AT2G20610	901	+	CCC	1	1
SCR01 - replicate 10	AT2G20610	902	+	CCT	0	1
SCR01 - replicate 10	AT2G20610	903	+	CTG	1	1
SCR01 - replicate 10	AT2G20610	915	+	CTA	0	1
SCR01 - replicate 2	Ah01	112645	+	CAT	0	7
SCR01 - replicate 2	Ah01	112655	+	CGT	27	36
SCR01 - replicate 2	Ah01	112656	-	CGA	6	32
SCR01 - replicate 2	Ah01	112663	+	CGA	39	46
SCR01 - replicate 2	Ah01	112664	-	CGA	33	41
SCR01 - replicate 2	Ah01	112676	-	CTA	489	589
SCR01 - replicate 2	Ah01	112678	-	CAC	550	658
SCR01 - replicate 2	Ah01	112681	+	CAT	770	792
SCR01 - replicate 2	Ah01	112686	+	CAC	853	864
SCR01 - replicate 2	Ah01	112688	+	CAG	856	879
SCR01 - replicate 2	Ah01	112690	-	CTG	897	930
SCR01 - replicate 2	Ah01	112694	+	CGG	911	940
SCR01 - replicate 2	Ah01	112695	-	CGA	899	947
SCR01 - replicate 2	Ah01	112696	-	CCG	1009	1070
SCR01 - replicate 2	Ah01	112705	-	CTA	1286	1324
SCR01 - replicate 2	Ah01	112712	-	CTA	1353	1410
SCR01 - replicate 2	Ah01	112714	-	CTC	1456	1544
SCR01 - replicate 2	Ah01	112716	+	CTT	1540	1604
SCR01 - replicate 2	Ah01	112723	-	CAA	1635	1713
SCR01 - replicate 2	Ah01	112728	-	CTA	1680	1729
SCR01 - replicate 2	Ah01	112736	-	CAA	1706	1745
SCR01 - replicate 2	Ah01	112741	-	CTA	1688	1753
SCR01 - replicate 2	Ah01	112745	+	CAA	1730	1791
SCR01 - replicate 2	Ah01	112758	+	CTT	1862	1924
SCR01 - replicate 2	Ah01	112764	+	CTA	1926	2029
SCR01 - replicate 2	Ah01	112773	-	CTA	2243	2330
SCR01 - replicate 2	Ah01	112778	-	CTA	2254	2374
SCR01 - replicate 2	Ah01	112782	+	CTT	2322	2415
SCR01 - replicate 2	Ah01	112785	-	CAA	2301	2385
SCR01 - replicate 2	Ah01	112790	-	CAA	2277	2388
SCR01 - replicate 2	Ah01	112793	-	CTA	2254	2389
SCR01 - replicate 2	Ah01	112800	-	CAA	2301	2412
SCR01 - replicate 2	Ah01	112805	-	CTA	2329	2441
SCR01 - replicate 2	Ah01	112810	+	CAC	2341	2461
SCR01 - replicate 2	Ah01	112812	+	CAC	2348	2462
SCR01 - replicate 2	Ah01	112814	+	CAT	2318	2470
SCR01 - replicate 2	Ah01	112821	-	CAT	2334	2464
SCR01 - replicate 2	Ah01	112822	-	CCA	2360	2469
SCR01 - replicate 2	Ah01	112827	-	CAA	2343	2426
SCR01 - replicate 2	Ah01	112829	-	CAC	2373	2447
SCR01 - replicate 2	Ah01	112839	-	CTA	2343	2453
SCR01 - replicate 2	Ah01	112841	+	CGC	2358	2476
SCR01 - replicate 2	Ah01	112842	-	CGT	2333	2447
SCR01 - replicate 2	Ah01	112843	+	CAA	2414	2480
SCR01 - replicate 2	Ah01	112847	+	CAC	2400	2484
SCR01 - replicate 2	Ah01	112849	+	CTT	2396	2486
SCR01 - replicate 2	Ah01	112853	+	CAC	2413	2481
SCR01 - replicate 2	Ah01	112855	+	CAC	2395	2485
SCR01 - replicate 2	Ah01	112857	+	CAA	2410	2490
SCR01 - replicate 2	Ah01	112868	-	CAA	2357	2434
SCR01 - replicate 2	Ah01	112874	+	CTT	2423	2487
SCR01 - replicate 2	Ah01	112879	+	CAC	2413	2492
SCR01 - replicate 2	Ah01	112881	+	CAA	2419	2492
SCR01 - replicate 2	Ah01	112884	+	CTT	2414	2490
SCR01 - replicate 2	Ah01	112889	-	CAA	2373	2468
SCR01 - replicate 2	Ah01	112891	-	CAC	2349	2460
SCR01 - replicate 2	Ah01	112893	-	CAC	2302	2437
SCR01 - replicate 2	Ah01	112895	+	CTG	2349	2471
SCR01 - replicate 2	Ah01	112897	-	CAG	2353	2501
SCR01 - replicate 2	Ah01	112899	+	CCA	2398	2566
SCR01 - replicate 2	Ah01	112900	+	CAT	2393	2557
SCR01 - replicate 2	Ah01	112905	+	CTT	2478	2590
SCR01 - replicate 2	Ah01	112909	+	CAG	2478	2603
SCR01 - replicate 2	Ah01	112911	-	CTG	2443	2567
SCR01 - replicate 2	Ah01	112915	+	CAT	2455	2606
SCR01 - replicate 2	Ah01	112918	-	CAT	2368	2499
SCR01 - replicate 2	Ah01	112919	+	CAT	2424	2579
SCR01 - replicate 2	Ah01	112937	-	CAA	2170	2283
SCR01 - replicate 2	Ah01	112939	+	CTA	2263	2384
SCR01 - replicate 2	Ah01	112950	-	CTT	2223	2324
SCR01 - replicate 2	Ah01	112957	+	CAC	2306	2429
SCR01 - replicate 2	Ah01	112959	+	CAT	2201	2320
SCR01 - replicate 2	Ah01	112965	+	CAC	2085	2180
SCR01 - replicate 2	Ah01	112967	+	CAA	2093	2182
SCR01 - replicate 2	Ah01	112970	+	CTT	2036	2158
SCR01 - replicate 2	Ah01	112977	-	CAT	2011	2146
SCR01 - replicate 2	Ah01	112979	-	CAC	1883	2010
SCR01 - replicate 2	Ah01	112982	+	CAT	1993	2203
SCR01 - replicate 2	Ah01	112985	-	CAT	1894	2041
SCR01 - replicate 2	Ah01	112987	-	CAC	1887	2036
SCR01 - replicate 2	Ah01	112992	+	CAA	1933	2207
SCR01 - replicate 2	Ah01	112995	+	CTT	1932	2196
SCR01 - replicate 2	Ah01	113010	-	CAT	1792	2096
SCR01 - replicate 2	Ah01	113016	+	CAC	1847	2244
SCR01 - replicate 2	Ah01	113018	+	CTT	1761	2173
SCR01 - replicate 2	Ah01	113021	+	CAT	1544	1945
SCR01 - replicate 2	Ah01	113025	-	CTA	1438	1658
SCR01 - replicate 2	Ah01	113029	-	CTT	1411	1613
SCR01 - replicate 2	Ah01	113032	+	CAA	1473	1903
SCR01 - replicate 2	Ah01	113036	+	CTA	1476	1906
SCR01 - replicate 2	Ah01	113040	-	CTT	1393	1608
SCR01 - replicate 2	Ah01	113042	-	CTC	1382	1601
SCR01 - replicate 2	Ah01	113043	-	CCT	1330	1587
SCR01 - replicate 2	Ah01	113044	+	CAA	1416	1884
SCR01 - replicate 2	Ah01	113049	+	CAA	1449	1891
SCR01 - replicate 2	Ah01	113061	+	CAT	1405	1847
SCR01 - replicate 2	Ah01	113064	+	CCA	1399	1887
SCR01 - replicate 2	Ah01	113065	+	CAA	1415	1884
SCR01 - replicate 2	Ah01	113069	-	CTT	1332	1543
SCR01 - replicate 2	Ah01	113070	-	CCT	1303	1542
SCR01 - replicate 2	Ah01	113072	-	CTC	1322	1531
SCR01 - replicate 2	Ah01	113074	-	CTC	1323	1534
SCR01 - replicate 2	Ah01	113076	+	CAT	1343	1901
SCR01 - replicate 2	Ah01	113079	-	CAT	1258	1452
SCR01 - replicate 2	Ah01	113082	-	CAT	1222	1423
SCR01 - replicate 2	Ah01	113084	-	CTC	1188	1399
SCR01 - replicate 2	Ah01	113085	-	CCT	1144	1411
SCR01 - replicate 2	Ah01	113087	-	CAC	1194	1405
SCR01 - replicate 2	Ah01	113092	-	CAT	1173	1387
SCR01 - replicate 2	Ah01	113093	+	CAT	1207	1845
SCR01 - replicate 2	Ah01	113097	-	CAA	1087	1256
SCR01 - replicate 2	Ah01	113103	-	CAA	1054	1228
SCR01 - replicate 2	Ah01	113105	+	CTT	1103	1685
SCR01 - replicate 2	Ah01	113109	+	CTT	1033	1626
SCR01 - replicate 2	Ah01	113113	-	CAA	974	1161
SCR01 - replicate 2	Ah01	113118	+	CAT	987	1581
SCR01 - replicate 2	Ah01	113121	-	CAT	917	1106
SCR01 - replicate 2	Ah01	113123	+	CTC	939	1552
SCR01 - replicate 2	Ah01	113125	+	CTC	931	1548
SCR01 - replicate 2	Ah01	113127	+	CGT	931	1537
SCR01 - replicate 2	Ah01	113128	-	CGA	904	1062
SCR01 - replicate 2	Ah01	113137	+	CAT	900	1501
SCR01 - replicate 2	Ah01	113140	-	CAT	832	1001
SCR01 - replicate 2	Ah01	113143	+	CAA	876	1493
SCR01 - replicate 2	Ah01	113146	-	CTT	813	987
SCR01 - replicate 2	Ah01	113147	-	CCT	788	987
SCR01 - replicate 2	Ah01	113156	-	CAT	528	692
SCR01 - replicate 2	Ah01	113158	-	CTC	498	661
SCR01 - replicate 2	Ah01	113159	+	CTT	542	1135
SCR01 - replicate 2	Ah01	113164	-	CAA	397	550
SCR01 - replicate 2	Ah01	113168	-	CAA	365	519
SCR01 - replicate 2	Ah01	113169	-	CCA	362	513
SCR01 - replicate 2	Ah01	113170	-	CCC	345	512
SCR01 - replicate 2	Ah01	113174	+	CAT	405	983
SCR01 - replicate 2	Ah01	113179	-	CTA	191	450
SCR01 - replicate 2	Ah01	113183	+	CAC	331	920
SCR01 - replicate 2	Ah01	113185	+	CCC	274	892
SCR01 - replicate 2	Ah01	113186	+	CCA	298	884
SCR01 - replicate 2	Ah01	113187	+	CAA	271	850
SCR01 - replicate 2	Ah01	113194	-	CAT	138	249
SCR01 - replicate 2	Ah01	113208	+	CTC	226	801
SCR01 - replicate 2	Ah01	113210	+	CAT	229	800
SCR01 - replicate 2	Ah01	113213	+	CCA	225	804
SCR01 - replicate 2	Ah01	113214	+	CAA	228	803
SCR01 - replicate 2	Ah01	113218	-	CTT	132	239
SCR01 - replicate 2	Ah01	113219	-	CCT	129	238
SCR01 - replicate 2	Ah01	113221	-	CTC	127	234
SCR01 - replicate 2	Ah01	113223	-	CTC	129	234
SCR01 - replicate 2	Ah01	113225	+	CAT	216	786
SCR01 - replicate 2	Ah01	113228	-	CAT	120	232
SCR01 - replicate 2	Ah01	113230	-	CTC	123	231
SCR01 - replicate 2	Ah01	113231	-	CCT	115	241
SCR01 - replicate 2	Ah01	113233	-	CAC	118	230
SCR01 - replicate 2	Ah01	113238	-	CAT	120	233
SCR01 - replicate 2	Ah01	113239	+	CAT	204	722
SCR01 - replicate 2	Ah01	113243	-	CAA	89	176
SCR01 - replicate 2	Ah01	113245	-	CAC	88	173
SCR01 - replicate 2	Ah01	113249	-	CAT	85	166
SCR01 - replicate 2	Ah01	113265	+	CGT	167	555
SCR01 - replicate 2	Ah01	113266	-	CGA	79	154
SCR01 - replicate 2	Ah01	113268	-	CAC	81	155
SCR01 - replicate 2	Ah01	113273	+	CAT	171	554
SCR01 - replicate 2	Ah01	113276	-	CAT	78	157
SCR01 - replicate 2	Ah01	113278	+	CTC	163	543
SCR01 - replicate 2	Ah01	113280	+	CTC	163	547
SCR01 - replicate 2	Ah01	113282	+	CGT	165	541
SCR01 - replicate 2	Ah01	113283	-	CGA	79	152
SCR01 - replicate 2	Ah01	113292	+	CAT	160	532
SCR01 - replicate 2	Ah01	113295	-	CAT	72	145
SCR01 - replicate 2	Ah01	113298	+	CAA	157	533
SCR01 - replicate 2	Ah01	113301	-	CTT	70	141
SCR01 - replicate 2	Ah01	113302	-	CCT	66	143
SCR01 - replicate 2	Ah01	113311	-	CAT	57	127
SCR01 - replicate 2	Ah01	113313	-	CTC	52	120
SCR01 - replicate 2	Ah01	113314	+	CTT	104	374
SCR01 - replicate 2	Ah01	113321	+	CAA	104	363
SCR01 - replicate 2	Ah01	113327	+	CAT	99	350
SCR01 - replicate 2	Ah01	113330	-	CAT	47	107
SCR01 - replicate 2	Ah01	113334	-	CAA	48	104
SCR01 - replicate 2	Ah01	113344	-	CAT	45	98
SCR01 - replicate 2	Ah01	113345	-	CCA	44	98
SCR01 - replicate 2	Ah01	113348	-	CAT	44	99
SCR01 - replicate 2	Ah01	113354	-	CAT	38	89
SCR01 - replicate 2	Ah01	113356	-	CTC	36	89
SCR01 - replicate 2	Ah01	113358	+	CGG	43	202
SCR01 - replicate 2	Ah01	113359	-	CGA	26	77
SCR01 - replicate 2	Ah01	113360	-	CCG	29	78
SCR01 - replicate 2	Ah01	113365	+	CCA	86	134
SCR01 - replicate 2	Ah01	113366	+	CAA	89	133
SCR01 - replicate 2	Ah01	113369	-	CTT	20	67
SCR01 - replicate 2	Ah01	113376	-	CTT	10	58
SCR01 - replicate 2	Ah01	113383	-	CTT	11	57
SCR01 - replicate 2	Ah01	113384	-	CCT	11	57
SCR01 - replicate 2	Ah01	113388	+	CCG	4	7
SCR01 - replicate 2	Ah01	113389	+	CGA	4	4
SCR01 - replicate 2	Ah01	113390	-	CGG	11	55
SCR01 - replicate 2	Ah01	113404	-	CAT	7	52
SCR01 - replicate 2	Ah01	113407	+	CGT	2	2
SCR01 - replicate 2	Ah01	113408	-	CGT	6	48
SCR01 - replicate 2	Ah01	113412	+	CTC	2	2
SCR01 - replicate 2	Ah01	113414	+	CAA	2	2
SCR01 - replicate 2	Ah01	113424	-	CAA	0	2
SCR01 - replicate 2	AT2G20610	618	-	CAT	1	1
SCR01 - replicate 2	AT2G20610	621	+	CCG	38	158
SCR01 - replicate 2	AT2G20610	622	+	CGA	34	159
SCR01 - replicate 2	AT2G20610	623	-	CGG	1	1
SCR01 - replicate 2	AT2G20610	625	-	CTC	1	1
SCR01 - replicate 2	AT2G20610	628	+	CTT	73	221
SCR01 - replicate 2	AT2G20610	631	+	CCG	4	228
SCR01 - replicate 2	AT2G20610	632	+	CGC	4	228
SCR01 - replicate 2	AT2G20610	633	-	CGG	2	2
SCR01 - replicate 2	AT2G20610	634	+	CAC	4	257
SCR01 - replicate 2	AT2G20610	636	+	CAA	4	258
SCR01 - replicate 2	AT2G20610	639	-	CTT	4	4
SCR01 - replicate 2	AT2G20610	644	+	CGC	7	367
SCR01 - replicate 2	AT2G20610	645	-	CGT	4	4
SCR01 - replicate 2	AT2G20610	646	+	CCT	7	371
SCR01 - replicate 2	AT2G20610	647	+	CTG	6	370
SCR01 - replicate 2	AT2G20610	649	-	CAG	4	4
SCR01 - replicate 2	AT2G20610	652	-	CTT	4	4
SCR01 - replicate 2	AT2G20610	661	+	CTG	6	387
SCR01 - replicate 2	AT2G20610	663	-	CAG	5	5
SCR01 - replicate 2	AT2G20610	665	+	CCG	7	388
SCR01 - replicate 2	AT2G20610	666	+	CGC	6	390
SCR01 - replicate 2	AT2G20610	667	-	CGG	5	5
SCR01 - replicate 2	AT2G20610	668	+	CTG	9	400
SCR01 - replicate 2	AT2G20610	670	-	CAG	6	6
SCR01 - replicate 2	AT2G20610	671	-	CCA	6	6
SCR01 - replicate 2	AT2G20610	674	-	CAT	5	6
SCR01 - replicate 2	AT2G20610	675	+	CAA	6	419
SCR01 - replicate 2	AT2G20610	678	+	CCA	7	435
SCR01 - replicate 2	AT2G20610	679	+	CAA	7	435
SCR01 - replicate 2	AT2G20610	682	-	CTT	5	6
SCR01 - replicate 2	AT2G20610	683	-	CCT	5	6
SCR01 - replicate 2	AT2G20610	684	-	CCC	6	6
SCR01 - replicate 2	AT2G20610	688	-	CTA	6	6
SCR01 - replicate 2	AT2G20610	690	-	CTC	7	7
SCR01 - replicate 2	AT2G20610	693	+	CGT	7	473
SCR01 - replicate 2	AT2G20610	694	-	CGA	7	7
SCR01 - replicate 2	AT2G20610	696	-	CAC	7	7
SCR01 - replicate 2	AT2G20610	699	+	CGA	8	481
SCR01 - replicate 2	AT2G20610	700	-	CGA	7	7
SCR01 - replicate 2	AT2G20610	704	+	CGT	9	487
SCR01 - replicate 2	AT2G20610	705	-	CGA	7	7
SCR01 - replicate 2	AT2G20610	708	-	CAA	7	7
SCR01 - replicate 2	AT2G20610	709	-	CCA	6	7
SCR01 - replicate 2	AT2G20610	710	+	CTC	8	491
SCR01 - replicate 2	AT2G20610	712	+	CGA	8	490
SCR01 - replicate 2	AT2G20610	713	-	CGA	7	7
SCR01 - replicate 2	AT2G20610	715	+	CCA	10	498
SCR01 - replicate 2	AT2G20610	716	+	CAA	10	496
SCR01 - replicate 2	AT2G20610	720	+	CGC	8	502
SCR01 - replicate 2	AT2G20610	721	-	CGT	7	7
SCR01 - replicate 2	AT2G20610	722	+	CAA	10	496
SCR01 - replicate 2	AT2G20610	726	+	CAT	7	497
SCR01 - replicate 2	AT2G20610	729	+	CTT	8	490
SCR01 - replicate 2	AT2G20610	732	-	CAA	7	7
SCR01 - replicate 2	AT2G20610	733	+	CTC	6	490
SCR01 - replicate 2	AT2G20610	735	+	CCC	7	490
SCR01 - replicate 2	AT2G20610	736	+	CCA	6	489
SCR01 - replicate 2	AT2G20610	737	+	CAC	7	489
SCR01 - replicate 2	AT2G20610	739	+	CGT	9	491
SCR01 - replicate 2	AT2G20610	740	-	CGT	7	7
SCR01 - replicate 2	AT2G20610	742	+	CCT	9	492
SCR01 - replicate 2	AT2G20610	743	+	CTG	7	491
SCR01 - replicate 2	AT2G20610	745	-	CAG	7	7
SCR01 - replicate 2	AT2G20610	746	-	CCA	7	7
SCR01 - replicate 2	AT2G20610	747	+	CTT	9	481
SCR01 - replicate 2	AT2G20610	750	+	CCC	8	492
SCR01 - replicate 2	AT2G20610	751	+	CCT	8	492
SCR01 - replicate 2	AT2G20610	752	+	CTC	8	491
SCR01 - replicate 2	AT2G20610	754	+	CAT	8	492
SCR01 - replicate 2	AT2G20610	759	+	CGA	8	494
SCR01 - replicate 2	AT2G20610	760	-	CGT	7	7
SCR01 - replicate 2	AT2G20610	762	+	CGC	8	497
SCR01 - replicate 2	AT2G20610	763	-	CGT	7	7
SCR01 - replicate 2	AT2G20610	764	+	CTC	7	492
SCR01 - replicate 2	AT2G20610	766	+	CGT	8	492
SCR01 - replicate 2	AT2G20610	767	-	CGA	6	7
SCR01 - replicate 2	AT2G20610	769	-	CAC	6	7
SCR01 - replicate 2	AT2G20610	770	+	CTG	6	492
SCR01 - replicate 2	AT2G20610	772	-	CAG	7	7
SCR01 - replicate 2	AT2G20610	773	+	CTT	9	496
SCR01 - replicate 2	AT2G20610	777	+	CAG	9	491
SCR01 - replicate 2	AT2G20610	779	-	CTG	7	7
SCR01 - replicate 2	AT2G20610	781	-	CAC	7	7
SCR01 - replicate 2	AT2G20610	782	-	CCA	7	7
SCR01 - replicate 2	AT2G20610	784	+	CTC	8	477
SCR01 - replicate 2	AT2G20610	786	+	CGA	7	476
SCR01 - replicate 2	AT2G20610	787	-	CGA	6	7
SCR01 - replicate 2	AT2G20610	789	-	CTC	7	7
SCR01 - replicate 2	AT2G20610	790	-	CCT	7	7
SCR01 - replicate 2	AT2G20610	793	+	CGC	7	459
SCR01 - replicate 2	AT2G20610	794	-	CGA	6	7
SCR01 - replicate 2	AT2G20610	795	+	CAA	7	459
SCR01 - replicate 2	AT2G20610	798	-	CTT	7	7
SCR01 - replicate 2	AT2G20610	802	-	CAA	6	6
SCR01 - replicate 2	AT2G20610	805	+	CTT	6	445
SCR01 - replicate 2	AT2G20610	808	+	CTT	6	450
SCR01 - replicate 2	AT2G20610	811	+	CCC	5	449
SCR01 - replicate 2	AT2G20610	812	+	CCG	5	449
SCR01 - replicate 2	AT2G20610	813	+	CGA	6	446
SCR01 - replicate 2	AT2G20610	814	-	CGG	5	5
SCR01 - replicate 2	AT2G20610	816	-	CTC	5	5
SCR01 - replicate 2	AT2G20610	820	-	CTT	5	5
SCR01 - replicate 2	AT2G20610	824	-	CAT	4	5
SCR01 - replicate 2	AT2G20610	825	-	CCA	4	5
SCR01 - replicate 2	AT2G20610	826	-	CCC	4	5
SCR01 - replicate 2	AT2G20610	828	-	CTC	5	5
SCR01 - replicate 2	AT2G20610	832	-	CAA	5	5
SCR01 - replicate 2	AT2G20610	835	+	CTT	5	408
SCR01 - replicate 2	AT2G20610	838	-	CAA	5	5
SCR01 - replicate 2	AT2G20610	841	-	CTT	5	5
SCR01 - replicate 2	AT2G20610	842	-	CCT	4	5
SCR01 - replicate 2	AT2G20610	846	+	CGA	5	392
SCR01 - replicate 2	AT2G20610	847	-	CGA	4	4
SCR01 - replicate 2	AT2G20610	850	-	CTT	4	4
SCR01 - replicate 2	AT2G20610	851	+	CCA	6	315
SCR01 - replicate 2	AT2G20610	852	+	CAT	4	315
SCR01 - replicate 2	AT2G20610	856	-	CAA	4	4
SCR01 - replicate 2	AT2G20610	857	+	CAG	4	310
SCR01 - replicate 2	AT2G20610	859	-	CTG	4	4
SCR01 - replicate 2	AT2G20610	861	+	CGA	3	265
SCR01 - replicate 2	AT2G20610	862	-	CGT	4	4
SCR01 - replicate 2	AT2G20610	864	-	CTC	4	4
SCR01 - replicate 2	AT2G20610	869	+	CTG	73	245
SCR01 - replicate 2	AT2G20610	871	-	CAG	2	2
SCR01 - replicate 2	AT2G20610	873	-	CAC	2	2
SCR01 - replicate 2	AT2G20610	874	-	CCA	2	2
SCR01 - replicate 2	AT2G20610	875	+	CTA	48	153
SCR01 - replicate 2	AT2G20610	879	-	CAT	2	2
SCR01 - replicate 2	AT2G20610	880	-	CCA	1	1
SCR01 - replicate 2	AT2G20610	891	+	CCC	9	13
SCR01 - replicate 2	AT2G20610	892	+	CCC	8	13
SCR01 - replicate 2	AT2G20610	893	+	CCA	0	2
SCR01 - replicate 2	AT2G20610	894	+	CAA	2	14
SCR01 - replicate 2	AT2G20610	897	+	CAA	9	12
SCR01 - replicate 3	Ah01	112645	+	CAT	0	11
SCR01 - replicate 3	Ah01	112655	+	CGT	41	59
SCR01 - replicate 3	Ah01	112656	-	CGA	19	54
SCR01 - replicate 3	Ah01	112663	+	CGA	57	77
SCR01 - replicate 3	Ah01	112664	-	CGA	41	66
SCR01 - replicate 3	Ah01	112676	-	CTA	729	872
SCR01 - replicate 3	Ah01	112678	-	CAC	737	946
SCR01 - replicate 3	Ah01	112681	+	CAT	1178	1204
SCR01 - replicate 3	Ah01	112686	+	CAC	1304	1314
SCR01 - replicate 3	Ah01	112688	+	CAG	1288	1325
SCR01 - replicate 3	Ah01	112690	-	CTG	1274	1337
SCR01 - replicate 3	Ah01	112694	+	CGG	1376	1410
SCR01 - replicate 3	Ah01	112695	-	CGA	1292	1356
SCR01 - replicate 3	Ah01	112696	-	CCG	1409	1502
SCR01 - replicate 3	Ah01	112705	-	CTA	1782	1841
SCR01 - replicate 3	Ah01	112712	-	CTA	1878	1951
SCR01 - replicate 3	Ah01	112714	-	CTC	2073	2170
SCR01 - replicate 3	Ah01	112716	+	CTT	2208	2289
SCR01 - replicate 3	Ah01	112723	-	CAA	2279	2378
SCR01 - replicate 3	Ah01	112728	-	CTA	2315	2390
SCR01 - replicate 3	Ah01	112736	-	CAA	2342	2410
SCR01 - replicate 3	Ah01	112741	-	CTA	2323	2423
SCR01 - replicate 3	Ah01	112745	+	CAA	2445	2524
SCR01 - replicate 3	Ah01	112758	+	CTT	2472	2547
SCR01 - replicate 3	Ah01	112764	+	CTA	2456	2548
SCR01 - replicate 3	Ah01	112773	-	CTA	2379	2475
SCR01 - replicate 3	Ah01	112778	-	CTA	2364	2494
SCR01 - replicate 3	Ah01	112782	+	CTT	2474	2579
SCR01 - replicate 3	Ah01	112785	-	CAA	2398	2496
SCR01 - replicate 3	Ah01	112790	-	CAA	2374	2495
SCR01 - replicate 3	Ah01	112793	-	CTA	2348	2498
SCR01 - replicate 3	Ah01	112800	-	CAA	2386	2519
SCR01 - replicate 3	Ah01	112805	-	CTA	2437	2559
SCR01 - replicate 3	Ah01	112810	+	CAC	2536	2690
SCR01 - replicate 3	Ah01	112812	+	CAC	2522	2693
SCR01 - replicate 3	Ah01	112814	+	CAT	2507	2695
SCR01 - replicate 3	Ah01	112821	-	CAT	2433	2596
SCR01 - replicate 3	Ah01	112822	-	CCA	2453	2593
SCR01 - replicate 3	Ah01	112827	-	CAA	2486	2569
SCR01 - replicate 3	Ah01	112829	-	CAC	2520	2597
SCR01 - replicate 3	Ah01	112839	-	CTA	2501	2611
SCR01 - replicate 3	Ah01	112841	+	CGC	2566	2716
SCR01 - replicate 3	Ah01	112842	-	CGT	2473	2606
SCR01 - replicate 3	Ah01	112843	+	CAA	2626	2712
SCR01 - replicate 3	Ah01	112847	+	CAC	2621	2718
SCR01 - replicate 3	Ah01	112849	+	CTT	2620	2725
SCR01 - replicate 3	Ah01	112853	+	CAC	2628	2721
SCR01 - replicate 3	Ah01	112855	+	CAC	2622	2735
SCR01 - replicate 3	Ah01	112857	+	CAA	2626	2734
SCR01 - replicate 3	Ah01	112868	-	CAA	2527	2618
SCR01 - replicate 3	Ah01	112874	+	CTT	2648	2744
SCR01 - replicate 3	Ah01	112879	+	CAC	2636	2747
SCR01 - replicate 3	Ah01	112881	+	CAA	2640	2748
SCR01 - replicate 3	Ah01	112884	+	CTT	2649	2752
SCR01 - replicate 3	Ah01	112889	-	CAA	2547	2662
SCR01 - replicate 3	Ah01	112891	-	CAC	2530	2667
SCR01 - replicate 3	Ah01	112893	-	CAC	2489	2650
SCR01 - replicate 3	Ah01	112895	+	CTG	2542	2725
SCR01 - replicate 3	Ah01	112897	-	CAG	2544	2717
SCR01 - replicate 3	Ah01	112899	+	CCA	2578	2787
SCR01 - replicate 3	Ah01	112900	+	CAT	2569	2780
SCR01 - replicate 3	Ah01	112905	+	CTT	2699	2822
SCR01 - replicate 3	Ah01	112909	+	CAG	2716	2863
SCR01 - replicate 3	Ah01	112911	-	CTG	2674	2844
SCR01 - replicate 3	Ah01	112915	+	CAT	2689	2895
SCR01 - replicate 3	Ah01	112918	-	CAT	2591	2775
SCR01 - replicate 3	Ah01	112919	+	CAT	2622	2808
SCR01 - replicate 3	Ah01	112937	-	CAA	2231	2351
SCR01 - replicate 3	Ah01	112939	+	CTA	2322	2445
SCR01 - replicate 3	Ah01	112950	-	CTT	2326	2446
SCR01 - replicate 3	Ah01	112957	+	CAC	2332	2481
SCR01 - replicate 3	Ah01	112959	+	CAT	2234	2372
SCR01 - replicate 3	Ah01	112965	+	CAC	2062	2167
SCR01 - replicate 3	Ah01	112967	+	CAA	2067	2174
SCR01 - replicate 3	Ah01	112970	+	CTT	2062	2202
SCR01 - replicate 3	Ah01	112977	-	CAT	2033	2310
SCR01 - replicate 3	Ah01	112979	-	CAC	1913	2178
SCR01 - replicate 3	Ah01	112982	+	CAT	2010	2281
SCR01 - replicate 3	Ah01	112985	-	CAT	1912	2206
SCR01 - replicate 3	Ah01	112987	-	CAC	1918	2197
SCR01 - replicate 3	Ah01	112992	+	CAA	1951	2284
SCR01 - replicate 3	Ah01	112995	+	CTT	1942	2266
SCR01 - replicate 3	Ah01	113010	-	CAT	2030	2569
SCR01 - replicate 3	Ah01	113016	+	CAC	2123	2622
SCR01 - replicate 3	Ah01	113018	+	CTT	2130	2630
SCR01 - replicate 3	Ah01	113021	+	CAT	2065	2559
SCR01 - replicate 3	Ah01	113025	-	CTA	2014	2496
SCR01 - replicate 3	Ah01	113029	-	CTT	2027	2480
SCR01 - replicate 3	Ah01	113032	+	CAA	2064	2615
SCR01 - replicate 3	Ah01	113036	+	CTA	2086	2629
SCR01 - replicate 3	Ah01	113040	-	CTT	1986	2458
SCR01 - replicate 3	Ah01	113042	-	CTC	1968	2457
SCR01 - replicate 3	Ah01	113043	-	CCT	1891	2434
SCR01 - replicate 3	Ah01	113044	+	CAA	2004	2598
SCR01 - replicate 3	Ah01	113049	+	CAA	2056	2608
SCR01 - replicate 3	Ah01	113061	+	CAT	1996	2540
SCR01 - replicate 3	Ah01	113064	+	CCA	1970	2577
SCR01 - replicate 3	Ah01	113065	+	CAA	1976	2572
SCR01 - replicate 3	Ah01	113069	-	CTT	1851	2357
SCR01 - replicate 3	Ah01	113070	-	CCT	1791	2357
SCR01 - replicate 3	Ah01	113072	-	CTC	1817	2329
SCR01 - replicate 3	Ah01	113074	-	CTC	1840	2331
SCR01 - replicate 3	Ah01	113076	+	CAT	1914	2576
SCR01 - replicate 3	Ah01	113079	-	CAT	1751	2218
SCR01 - replicate 3	Ah01	113082	-	CAT	1678	2168
SCR01 - replicate 3	Ah01	113084	-	CTC	1636	2147
SCR01 - replicate 3	Ah01	113085	-	CCT	1595	2196
SCR01 - replicate 3	Ah01	113087	-	CAC	1661	2191
SCR01 - replicate 3	Ah01	113092	-	CAT	1647	2172
SCR01 - replicate 3	Ah01	113093	+	CAT	1736	2499
SCR01 - replicate 3	Ah01	113097	-	CAA	1544	2002
SCR01 - replicate 3	Ah01	113103	-	CAA	1521	1970
SCR01 - replicate 3	Ah01	113105	+	CTT	1603	2318
SCR01 - replicate 3	Ah01	113109	+	CTT	1483	2218
SCR01 - replicate 3	Ah01	113113	-	CAA	1400	1858
SCR01 - replicate 3	Ah01	113118	+	CAT	1442	2180
SCR01 - replicate 3	Ah01	113121	-	CAT	1311	1788
SCR01 - replicate 3	Ah01	113123	+	CTC	1361	2141
SCR01 - replicate 3	Ah01	113125	+	CTC	1364	2143
SCR01 - replicate 3	Ah01	113127	+	CGT	1365	2136
SCR01 - replicate 3	Ah01	113128	-	CGA	1307	1749
SCR01 - replicate 3	Ah01	113137	+	CAT	1341	2098
SCR01 - replicate 3	Ah01	113140	-	CAT	1227	1679
SCR01 - replicate 3	Ah01	113143	+	CAA	1295	2079
SCR01 - replicate 3	Ah01	113146	-	CTT	1212	1662
SCR01 - replicate 3	Ah01	113147	-	CCT	1163	1656
SCR01 - replicate 3	Ah01	113156	-	CAT	811	1253
SCR01 - replicate 3	Ah01	113158	-	CTC	776	1210
SCR01 - replicate 3	Ah01	113159	+	CTT	792	1535
SCR01 - replicate 3	Ah01	113164	-	CAA	593	1010
SCR01 - replicate 3	Ah01	113168	-	CAA	534	949
SCR01 - replicate 3	Ah01	113169	-	CCA	528	942
SCR01 - replicate 3	Ah01	113170	-	CCC	508	942
SCR01 - replicate 3	Ah01	113174	+	CAT	588	1326
SCR01 - replicate 3	Ah01	113179	-	CTA	305	861
SCR01 - replicate 3	Ah01	113183	+	CAC	528	1250
SCR01 - replicate 3	Ah01	113185	+	CCC	452	1193
SCR01 - replicate 3	Ah01	113186	+	CCA	472	1186
SCR01 - replicate 3	Ah01	113187	+	CAA	410	1123
SCR01 - replicate 3	Ah01	113194	-	CAT	229	599
SCR01 - replicate 3	Ah01	113208	+	CTC	352	1056
SCR01 - replicate 3	Ah01	113210	+	CAT	355	1059
SCR01 - replicate 3	Ah01	113213	+	CCA	340	1059
SCR01 - replicate 3	Ah01	113214	+	CAA	349	1059
SCR01 - replicate 3	Ah01	113218	-	CTT	233	584
SCR01 - replicate 3	Ah01	113219	-	CCT	221	585
SCR01 - replicate 3	Ah01	113221	-	CTC	218	574
SCR01 - replicate 3	Ah01	113223	-	CTC	221	573
SCR01 - replicate 3	Ah01	113225	+	CAT	336	1056
SCR01 - replicate 3	Ah01	113228	-	CAT	208	561
SCR01 - replicate 3	Ah01	113230	-	CTC	201	556
SCR01 - replicate 3	Ah01	113231	-	CCT	194	578
SCR01 - replicate 3	Ah01	113233	-	CAC	185	552
SCR01 - replicate 3	Ah01	113238	-	CAT	195	554
SCR01 - replicate 3	Ah01	113239	+	CAT	338	1016
SCR01 - replicate 3	Ah01	113243	-	CAA	135	440
SCR01 - replicate 3	Ah01	113245	-	CAC	131	439
SCR01 - replicate 3	Ah01	113249	-	CAT	122	418
SCR01 - replicate 3	Ah01	113265	+	CGT	281	796
SCR01 - replicate 3	Ah01	113266	-	CGA	124	404
SCR01 - replicate 3	Ah01	113268	-	CAC	129	403
SCR01 - replicate 3	Ah01	113273	+	CAT	282	799
SCR01 - replicate 3	Ah01	113276	-	CAT	122	402
SCR01 - replicate 3	Ah01	113278	+	CTC	278	790
SCR01 - replicate 3	Ah01	113280	+	CTC	275	795
SCR01 - replicate 3	Ah01	113282	+	CGT	273	786
SCR01 - replicate 3	Ah01	113283	-	CGA	130	393
SCR01 - replicate 3	Ah01	113292	+	CAT	280	776
SCR01 - replicate 3	Ah01	113295	-	CAT	123	369
SCR01 - replicate 3	Ah01	113298	+	CAA	276	757
SCR01 - replicate 3	Ah01	113301	-	CTT	123	365
SCR01 - replicate 3	Ah01	113302	-	CCT	115	374
SCR01 - replicate 3	Ah01	113311	-	CAT	98	322
SCR01 - replicate 3	Ah01	113313	-	CTC	87	313
SCR01 - replicate 3	Ah01	113314	+	CTT	203	554
SCR01 - replicate 3	Ah01	113321	+	CAA	195	536
SCR01 - replicate 3	Ah01	113327	+	CAT	188	529
SCR01 - replicate 3	Ah01	113330	-	CAT	91	285
SCR01 - replicate 3	Ah01	113334	-	CAA	88	281
SCR01 - replicate 3	Ah01	113344	-	CAT	78	269
SCR01 - replicate 3	Ah01	113345	-	CCA	78	269
SCR01 - replicate 3	Ah01	113348	-	CAT	82	267
SCR01 - replicate 3	Ah01	113354	-	CAT	71	256
SCR01 - replicate 3	Ah01	113356	-	CTC	70	258
SCR01 - replicate 3	Ah01	113358	+	CGG	105	296
SCR01 - replicate 3	Ah01	113359	-	CGA	56	225
SCR01 - replicate 3	Ah01	113360	-	CCG	55	225
SCR01 - replicate 3	Ah01	113365	+	CCA	121	190
SCR01 - replicate 3	Ah01	113366	+	CAA	138	193
SCR01 - replicate 3	Ah01	113369	-	CTT	43	211
SCR01 - replicate 3	Ah01	113376	-	CTT	34	188
SCR01 - replicate 3	Ah01	113383	-	CTT	29	184
SCR01 - replicate 3	Ah01	113384	-	CCT	26	185
SCR01 - replicate 3	Ah01	113388	+	CCG	20	21
SCR01 - replicate 3	Ah01	113389	+	CGA	20	20
SCR01 - replicate 3	Ah01	113390	-	CGG	27	176
SCR01 - replicate 3	Ah01	113404	-	CAT	20	171
SCR01 - replicate 3	Ah01	113407	+	CGT	19	19
SCR01 - replicate 3	Ah01	113408	-	CGT	25	155
SCR01 - replicate 3	Ah01	113412	+	CTC	17	17
SCR01 - replicate 3	Ah01	113414	+	CAA	18	18
SCR01 - replicate 3	Ah01	113424	-	CAA	6	15
SCR01 - replicate 3	Ah01	113430	+	CTG	1	1
SCR01 - replicate 3	Ah01	113432	-	CAG	1	1
SCR01 - replicate 3	Ah01	113433	-	CCA	0	1
SCR01 - replicate 3	Ah01	113451	-	CAT	0	2
SCR01 - replicate 3	AT2G20610	597	+	CAG	1	1
SCR01 - replicate 3	AT2G20610	602	+	CCG	0	1
SCR01 - replicate 3	AT2G20610	603	+	CGT	1	1
SCR01 - replicate 3	AT2G20610	608	+	CTG	0	2
SCR01 - replicate 3	AT2G20610	610	-	CAG	3	3
SCR01 - replicate 3	AT2G20610	618	-	CAT	7	7
SCR01 - replicate 3	AT2G20610	621	+	CCG	55	230
SCR01 - replicate 3	AT2G20610	622	+	CGA	66	232
SCR01 - replicate 3	AT2G20610	623	-	CGG	9	9
SCR01 - replicate 3	AT2G20610	625	-	CTC	9	9
SCR01 - replicate 3	AT2G20610	628	+	CTT	101	312
SCR01 - replicate 3	AT2G20610	631	+	CCG	9	314
SCR01 - replicate 3	AT2G20610	632	+	CGC	8	314
SCR01 - replicate 3	AT2G20610	633	-	CGG	10	10
SCR01 - replicate 3	AT2G20610	634	+	CAC	8	358
SCR01 - replicate 3	AT2G20610	636	+	CAA	8	358
SCR01 - replicate 3	AT2G20610	639	-	CTT	12	12
SCR01 - replicate 3	AT2G20610	644	+	CGC	12	527
SCR01 - replicate 3	AT2G20610	645	-	CGT	12	12
SCR01 - replicate 3	AT2G20610	646	+	CCT	14	535
SCR01 - replicate 3	AT2G20610	647	+	CTG	17	535
SCR01 - replicate 3	AT2G20610	649	-	CAG	12	12
SCR01 - replicate 3	AT2G20610	652	-	CTT	12	12
SCR01 - replicate 3	AT2G20610	661	+	CTG	13	544
SCR01 - replicate 3	AT2G20610	663	-	CAG	12	12
SCR01 - replicate 3	AT2G20610	665	+	CCG	13	549
SCR01 - replicate 3	AT2G20610	666	+	CGC	14	549
SCR01 - replicate 3	AT2G20610	667	-	CGG	12	12
SCR01 - replicate 3	AT2G20610	668	+	CTG	12	558
SCR01 - replicate 3	AT2G20610	670	-	CAG	12	12
SCR01 - replicate 3	AT2G20610	671	-	CCA	12	12
SCR01 - replicate 3	AT2G20610	674	-	CAT	12	12
SCR01 - replicate 3	AT2G20610	675	+	CAA	14	590
SCR01 - replicate 3	AT2G20610	678	+	CCA	15	607
SCR01 - replicate 3	AT2G20610	679	+	CAA	14	608
SCR01 - replicate 3	AT2G20610	682	-	CTT	12	12
SCR01 - replicate 3	AT2G20610	683	-	CCT	13	13
SCR01 - replicate 3	AT2G20610	684	-	CCC	13	13
SCR01 - replicate 3	AT2G20610	688	-	CTA	13	13
SCR01 - replicate 3	AT2G20610	690	-	CTC	13	13
SCR01 - replicate 3	AT2G20610	693	+	CGT	18	689
SCR01 - replicate 3	AT2G20610	694	-	CGA	13	13
SCR01 - replicate 3	AT2G20610	696	-	CAC	13	13
SCR01 - replicate 3	AT2G20610	699	+	CGA	20	705
SCR01 - replicate 3	AT2G20610	700	-	CGA	13	13
SCR01 - replicate 3	AT2G20610	704	+	CGT	17	713
SCR01 - replicate 3	AT2G20610	705	-	CGA	13	13
SCR01 - replicate 3	AT2G20610	708	-	CAA	13	13
SCR01 - replicate 3	AT2G20610	709	-	CCA	13	13
SCR01 - replicate 3	AT2G20610	710	+	CTC	17	721
SCR01 - replicate 3	AT2G20610	712	+	CGA	19	721
SCR01 - replicate 3	AT2G20610	713	-	CGA	13	13
SCR01 - replicate 3	AT2G20610	715	+	CCA	18	731
SCR01 - replicate 3	AT2G20610	716	+	CAA	17	731
SCR01 - replicate 3	AT2G20610	720	+	CGC	14	746
SCR01 - replicate 3	AT2G20610	721	-	CGT	14	14
SCR01 - replicate 3	AT2G20610	722	+	CAA	16	746
SCR01 - replicate 3	AT2G20610	726	+	CAT	16	750
SCR01 - replicate 3	AT2G20610	729	+	CTT	18	749
SCR01 - replicate 3	AT2G20610	732	-	CAA	13	14
SCR01 - replicate 3	AT2G20610	733	+	CTC	18	751
SCR01 - replicate 3	AT2G20610	735	+	CCC	15	750
SCR01 - replicate 3	AT2G20610	736	+	CCA	16	748
SCR01 - replicate 3	AT2G20610	737	+	CAC	16	748
SCR01 - replicate 3	AT2G20610	739	+	CGT	17	748
SCR01 - replicate 3	AT2G20610	740	-	CGT	12	14
SCR01 - replicate 3	AT2G20610	742	+	CCT	16	747
SCR01 - replicate 3	AT2G20610	743	+	CTG	17	746
SCR01 - replicate 3	AT2G20610	745	-	CAG	14	14
SCR01 - replicate 3	AT2G20610	746	-	CCA	14	14
SCR01 - replicate 3	AT2G20610	747	+	CTT	17	736
SCR01 - replicate 3	AT2G20610	750	+	CCC	18	749
SCR01 - replicate 3	AT2G20610	751	+	CCT	16	749
SCR01 - replicate 3	AT2G20610	752	+	CTC	17	749
SCR01 - replicate 3	AT2G20610	754	+	CAT	17	749
SCR01 - replicate 3	AT2G20610	759	+	CGA	18	754
SCR01 - replicate 3	AT2G20610	760	-	CGT	13	14
SCR01 - replicate 3	AT2G20610	762	+	CGC	18	758
SCR01 - replicate 3	AT2G20610	763	-	CGT	13	14
SCR01 - replicate 3	AT2G20610	764	+	CTC	17	755
SCR01 - replicate 3	AT2G20610	766	+	CGT	17	755
SCR01 - replicate 3	AT2G20610	767	-	CGA	13	14
SCR01 - replicate 3	AT2G20610	769	-	CAC	14	14
SCR01 - replicate 3	AT2G20610	770	+	CTG	17	758
SCR01 - replicate 3	AT2G20610	772	-	CAG	14	14
SCR01 - replicate 3	AT2G20610	773	+	CTT	16	748
SCR01 - replicate 3	AT2G20610	777	+	CAG	16	744
SCR01 - replicate 3	AT2G20610	779	-	CTG	13	13
SCR01 - replicate 3	AT2G20610	781	-	CAC	14	14
SCR01 - replicate 3	AT2G20610	782	-	CCA	14	14
SCR01 - replicate 3	AT2G20610	784	+	CTC	18	719
SCR01 - replicate 3	AT2G20610	786	+	CGA	18	719
SCR01 - replicate 3	AT2G20610	787	-	CGA	14	14
SCR01 - replicate 3	AT2G20610	789	-	CTC	13	13
SCR01 - replicate 3	AT2G20610	790	-	CCT	13	13
SCR01 - replicate 3	AT2G20610	793	+	CGC	14	686
SCR01 - replicate 3	AT2G20610	794	-	CGA	12	13
SCR01 - replicate 3	AT2G20610	795	+	CAA	15	687
SCR01 - replicate 3	AT2G20610	798	-	CTT	13	13
SCR01 - replicate 3	AT2G20610	802	-	CAA	13	13
SCR01 - replicate 3	AT2G20610	805	+	CTT	14	671
SCR01 - replicate 3	AT2G20610	808	+	CTT	13	672
SCR01 - replicate 3	AT2G20610	811	+	CCC	12	671
SCR01 - replicate 3	AT2G20610	812	+	CCG	12	669
SCR01 - replicate 3	AT2G20610	813	+	CGA	12	669
SCR01 - replicate 3	AT2G20610	814	-	CGG	12	12
SCR01 - replicate 3	AT2G20610	816	-	CTC	12	12
SCR01 - replicate 3	AT2G20610	820	-	CTT	12	12
SCR01 - replicate 3	AT2G20610	824	-	CAT	12	12
SCR01 - replicate 3	AT2G20610	825	-	CCA	12	12
SCR01 - replicate 3	AT2G20610	826	-	CCC	10	12
SCR01 - replicate 3	AT2G20610	828	-	CTC	12	12
SCR01 - replicate 3	AT2G20610	832	-	CAA	12	12
SCR01 - replicate 3	AT2G20610	835	+	CTT	13	618
SCR01 - replicate 3	AT2G20610	838	-	CAA	12	12
SCR01 - replicate 3	AT2G20610	841	-	CTT	11	12
SCR01 - replicate 3	AT2G20610	842	-	CCT	10	13
SCR01 - replicate 3	AT2G20610	846	+	CGA	13	594
SCR01 - replicate 3	AT2G20610	847	-	CGA	13	13
SCR01 - replicate 3	AT2G20610	850	-	CTT	12	13
SCR01 - replicate 3	AT2G20610	851	+	CCA	11	491
SCR01 - replicate 3	AT2G20610	852	+	CAT	11	492
SCR01 - replicate 3	AT2G20610	856	-	CAA	9	9
SCR01 - replicate 3	AT2G20610	857	+	CAG	11	477
SCR01 - replicate 3	AT2G20610	859	-	CTG	9	9
SCR01 - replicate 3	AT2G20610	861	+	CGA	11	431
SCR01 - replicate 3	AT2G20610	862	-	CGT	9	9
SCR01 - replicate 3	AT2G20610	864	-	CTC	8	8
SCR01 - replicate 3	AT2G20610	869	+	CTG	110	406
SCR01 - replicate 3	AT2G20610	871	-	CAG	7	7
SCR01 - replicate 3	AT2G20610	873	-	CAC	4	4
SCR01 - replicate 3	AT2G20610	874	-	CCA	4	4
SCR01 - replicate 3	AT2G20610	875	+	CTA	75	248
SCR01 - replicate 3	AT2G20610	879	-	CAT	3	3
SCR01 - replicate 3	AT2G20610	891	+	CCC	7	14
SCR01 - replicate 3	AT2G20610	892	+	CCC	9	11
SCR01 - replicate 3	AT2G20610	893	+	CCA	0	2
SCR01 - replicate 3	AT2G20610	894	+	CAA	5	14
SCR01 - replicate 3	AT2G20610	897	+	CAA	10	12
SCR01 - replicate 3	AT2G20610	901	+	CCC	0	3
SCR01 - replicate 3	AT2G20610	902	+	CCT	0	3
SCR01 - replicate 3	AT2G20610	903	+	CTG	0	3
SCR01 - replicate 4	Ah01	112635	-	CTA	0	1
SCR01 - replicate 4	Ah01	112645	+	CAT	2	6
SCR01 - replicate 4	Ah01	112655	+	CGT	39	59
SCR01 - replicate 4	Ah01	112656	-	CGA	16	58
SCR01 - replicate 4	Ah01	112663	+	CGA	48	74
SCR01 - replicate 4	Ah01	112664	-	CGA	44	62
SCR01 - replicate 4	Ah01	112676	-	CTA	954	1117
SCR01 - replicate 4	Ah01	112678	-	CAC	1039	1226
SCR01 - replicate 4	Ah01	112681	+	CAT	1346	1397
SCR01 - replicate 4	Ah01	112686	+	CAC	1519	1537
SCR01 - replicate 4	Ah01	112688	+	CAG	1520	1564
SCR01 - replicate 4	Ah01	112690	-	CTG	1688	1754
SCR01 - replicate 4	Ah01	112694	+	CGG	1619	1672
SCR01 - replicate 4	Ah01	112695	-	CGA	1726	1783
SCR01 - replicate 4	Ah01	112696	-	CCG	2024	2127
SCR01 - replicate 4	Ah01	112705	-	CTA	2733	2803
SCR01 - replicate 4	Ah01	112712	-	CTA	2758	2842
SCR01 - replicate 4	Ah01	112714	-	CTC	2737	2839
SCR01 - replicate 4	Ah01	112716	+	CTT	2707	2817
SCR01 - replicate 4	Ah01	112723	-	CAA	2726	2838
SCR01 - replicate 4	Ah01	112728	-	CTA	2792	2839
SCR01 - replicate 4	Ah01	112736	-	CAA	2776	2830
SCR01 - replicate 4	Ah01	112741	-	CTA	2736	2840
SCR01 - replicate 4	Ah01	112745	+	CAA	2721	2817
SCR01 - replicate 4	Ah01	112758	+	CTT	2727	2824
SCR01 - replicate 4	Ah01	112764	+	CTA	2702	2827
SCR01 - replicate 4	Ah01	112773	-	CTA	2781	2861
SCR01 - replicate 4	Ah01	112778	-	CTA	2773	2880
SCR01 - replicate 4	Ah01	112782	+	CTT	2726	2851
SCR01 - replicate 4	Ah01	112785	-	CAA	2819	2887
SCR01 - replicate 4	Ah01	112790	-	CAA	2801	2899
SCR01 - replicate 4	Ah01	112793	-	CTA	2781	2902
SCR01 - replicate 4	Ah01	112800	-	CAA	2802	2923
SCR01 - replicate 4	Ah01	112805	-	CTA	2845	2962
SCR01 - replicate 4	Ah01	112810	+	CAC	2808	2978
SCR01 - replicate 4	Ah01	112812	+	CAC	2822	2980
SCR01 - replicate 4	Ah01	112814	+	CAT	2786	2994
SCR01 - replicate 4	Ah01	112821	-	CAT	2870	2988
SCR01 - replicate 4	Ah01	112822	-	CCA	2868	2987
SCR01 - replicate 4	Ah01	112827	-	CAA	2926	2992
SCR01 - replicate 4	Ah01	112829	-	CAC	2947	3013
SCR01 - replicate 4	Ah01	112839	-	CTA	2928	3026
SCR01 - replicate 4	Ah01	112841	+	CGC	2889	3042
SCR01 - replicate 4	Ah01	112842	-	CGT	2917	3022
SCR01 - replicate 4	Ah01	112843	+	CAA	2948	3043
SCR01 - replicate 4	Ah01	112847	+	CAC	2937	3049
SCR01 - replicate 4	Ah01	112849	+	CTT	2949	3053
SCR01 - replicate 4	Ah01	112853	+	CAC	2958	3040
SCR01 - replicate 4	Ah01	112855	+	CAC	2945	3072
SCR01 - replicate 4	Ah01	112857	+	CAA	2977	3097
SCR01 - replicate 4	Ah01	112868	-	CAA	3006	3078
SCR01 - replicate 4	Ah01	112874	+	CTT	3032	3137
SCR01 - replicate 4	Ah01	112879	+	CAC	3017	3140
SCR01 - replicate 4	Ah01	112881	+	CAA	3033	3136
SCR01 - replicate 4	Ah01	112884	+	CTT	3023	3147
SCR01 - replicate 4	Ah01	112889	-	CAA	3066	3147
SCR01 - replicate 4	Ah01	112891	-	CAC	3048	3159
SCR01 - replicate 4	Ah01	112893	-	CAC	2997	3109
SCR01 - replicate 4	Ah01	112895	+	CTG	2968	3143
SCR01 - replicate 4	Ah01	112897	-	CAG	3070	3209
SCR01 - replicate 4	Ah01	112899	+	CCA	3005	3244
SCR01 - replicate 4	Ah01	112900	+	CAT	3013	3232
SCR01 - replicate 4	Ah01	112905	+	CTT	3134	3276
SCR01 - replicate 4	Ah01	112909	+	CAG	3202	3357
SCR01 - replicate 4	Ah01	112911	-	CTG	3260	3383
SCR01 - replicate 4	Ah01	112915	+	CAT	3191	3392
SCR01 - replicate 4	Ah01	112918	-	CAT	3193	3346
SCR01 - replicate 4	Ah01	112919	+	CAT	2989	3232
SCR01 - replicate 4	Ah01	112937	-	CAA	2401	2484
SCR01 - replicate 4	Ah01	112939	+	CTA	2394	2554
SCR01 - replicate 4	Ah01	112950	-	CTT	2390	2468
SCR01 - replicate 4	Ah01	112957	+	CAC	2182	2282
SCR01 - replicate 4	Ah01	112959	+	CAT	2202	2315
SCR01 - replicate 4	Ah01	112965	+	CAC	2223	2313
SCR01 - replicate 4	Ah01	112967	+	CAA	2250	2331
SCR01 - replicate 4	Ah01	112970	+	CTT	2413	2559
SCR01 - replicate 4	Ah01	112977	-	CAT	2439	2685
SCR01 - replicate 4	Ah01	112979	-	CAC	2429	2669
SCR01 - replicate 4	Ah01	112982	+	CAT	2631	2811
SCR01 - replicate 4	Ah01	112985	-	CAT	2428	2684
SCR01 - replicate 4	Ah01	112987	-	CAC	2429	2677
SCR01 - replicate 4	Ah01	112992	+	CAA	2559	2818
SCR01 - replicate 4	Ah01	112995	+	CTT	2569	2813
SCR01 - replicate 4	Ah01	113010	-	CAT	2325	2684
SCR01 - replicate 4	Ah01	113016	+	CAC	2510	2822
SCR01 - replicate 4	Ah01	113018	+	CTT	2499	2822
SCR01 - replicate 4	Ah01	113021	+	CAT	2445	2744
SCR01 - replicate 4	Ah01	113025	-	CTA	2340	2643
SCR01 - replicate 4	Ah01	113029	-	CTT	2359	2632
SCR01 - replicate 4	Ah01	113032	+	CAA	2461	2813
SCR01 - replicate 4	Ah01	113036	+	CTA	2478	2819
SCR01 - replicate 4	Ah01	113040	-	CTT	2329	2613
SCR01 - replicate 4	Ah01	113042	-	CTC	2288	2599
SCR01 - replicate 4	Ah01	113043	-	CCT	2212	2588
SCR01 - replicate 4	Ah01	113044	+	CAA	2382	2789
SCR01 - replicate 4	Ah01	113049	+	CAA	2457	2793
SCR01 - replicate 4	Ah01	113061	+	CAT	2423	2770
SCR01 - replicate 4	Ah01	113064	+	CCA	2390	2810
SCR01 - replicate 4	Ah01	113065	+	CAA	2412	2804
SCR01 - replicate 4	Ah01	113069	-	CTT	2220	2561
SCR01 - replicate 4	Ah01	113070	-	CCT	2165	2564
SCR01 - replicate 4	Ah01	113072	-	CTC	2188	2515
SCR01 - replicate 4	Ah01	113074	-	CTC	2197	2514
SCR01 - replicate 4	Ah01	113076	+	CAT	2285	2807
SCR01 - replicate 4	Ah01	113079	-	CAT	2077	2360
SCR01 - replicate 4	Ah01	113082	-	CAT	2033	2339
SCR01 - replicate 4	Ah01	113084	-	CTC	1969	2298
SCR01 - replicate 4	Ah01	113085	-	CCT	1909	2346
SCR01 - replicate 4	Ah01	113087	-	CAC	2008	2348
SCR01 - replicate 4	Ah01	113092	-	CAT	1976	2320
SCR01 - replicate 4	Ah01	113093	+	CAT	2114	2766
SCR01 - replicate 4	Ah01	113097	-	CAA	1821	2113
SCR01 - replicate 4	Ah01	113103	-	CAA	1797	2085
SCR01 - replicate 4	Ah01	113105	+	CTT	1951	2564
SCR01 - replicate 4	Ah01	113109	+	CTT	1805	2430
SCR01 - replicate 4	Ah01	113113	-	CAA	1608	1917
SCR01 - replicate 4	Ah01	113118	+	CAT	1772	2413
SCR01 - replicate 4	Ah01	113121	-	CAT	1519	1851
SCR01 - replicate 4	Ah01	113123	+	CTC	1702	2374
SCR01 - replicate 4	Ah01	113125	+	CTC	1698	2376
SCR01 - replicate 4	Ah01	113127	+	CGT	1697	2370
SCR01 - replicate 4	Ah01	113128	-	CGA	1512	1799
SCR01 - replicate 4	Ah01	113137	+	CAT	1644	2290
SCR01 - replicate 4	Ah01	113140	-	CAT	1376	1684
SCR01 - replicate 4	Ah01	113143	+	CAA	1556	2228
SCR01 - replicate 4	Ah01	113146	-	CTT	1348	1651
SCR01 - replicate 4	Ah01	113147	-	CCT	1307	1647
SCR01 - replicate 4	Ah01	113156	-	CAT	861	1155
SCR01 - replicate 4	Ah01	113158	-	CTC	803	1110
SCR01 - replicate 4	Ah01	113159	+	CTT	871	1506
SCR01 - replicate 4	Ah01	113164	-	CAA	557	853
SCR01 - replicate 4	Ah01	113168	-	CAA	463	765
SCR01 - replicate 4	Ah01	113169	-	CCA	475	762
SCR01 - replicate 4	Ah01	113170	-	CCC	442	766
SCR01 - replicate 4	Ah01	113174	+	CAT	561	1192
SCR01 - replicate 4	Ah01	113179	-	CTA	223	692
SCR01 - replicate 4	Ah01	113183	+	CAC	460	1099
SCR01 - replicate 4	Ah01	113185	+	CCC	392	1039
SCR01 - replicate 4	Ah01	113186	+	CCA	423	1055
SCR01 - replicate 4	Ah01	113187	+	CAA	375	994
SCR01 - replicate 4	Ah01	113194	-	CAT	170	451
SCR01 - replicate 4	Ah01	113208	+	CTC	317	941
SCR01 - replicate 4	Ah01	113210	+	CAT	327	947
SCR01 - replicate 4	Ah01	113213	+	CCA	306	937
SCR01 - replicate 4	Ah01	113214	+	CAA	317	944
SCR01 - replicate 4	Ah01	113218	-	CTT	170	429
SCR01 - replicate 4	Ah01	113219	-	CCT	164	427
SCR01 - replicate 4	Ah01	113221	-	CTC	158	410
SCR01 - replicate 4	Ah01	113223	-	CTC	150	413
SCR01 - replicate 4	Ah01	113225	+	CAT	304	938
SCR01 - replicate 4	Ah01	113228	-	CAT	149	401
SCR01 - replicate 4	Ah01	113230	-	CTC	154	401
SCR01 - replicate 4	Ah01	113231	-	CCT	158	424
SCR01 - replicate 4	Ah01	113233	-	CAC	165	423
SCR01 - replicate 4	Ah01	113238	-	CAT	162	425
SCR01 - replicate 4	Ah01	113239	+	CAT	308	874
SCR01 - replicate 4	Ah01	113243	-	CAA	156	397
SCR01 - replicate 4	Ah01	113245	-	CAC	151	397
SCR01 - replicate 4	Ah01	113249	-	CAT	160	395
SCR01 - replicate 4	Ah01	113265	+	CGT	290	764
SCR01 - replicate 4	Ah01	113266	-	CGA	159	391
SCR01 - replicate 4	Ah01	113268	-	CAC	163	390
SCR01 - replicate 4	Ah01	113273	+	CAT	296	763
SCR01 - replicate 4	Ah01	113276	-	CAT	158	390
SCR01 - replicate 4	Ah01	113278	+	CTC	291	748
SCR01 - replicate 4	Ah01	113280	+	CTC	293	745
SCR01 - replicate 4	Ah01	113282	+	CGT	286	741
SCR01 - replicate 4	Ah01	113283	-	CGA	157	382
SCR01 - replicate 4	Ah01	113292	+	CAT	285	731
SCR01 - replicate 4	Ah01	113295	-	CAT	148	359
SCR01 - replicate 4	Ah01	113298	+	CAA	278	728
SCR01 - replicate 4	Ah01	113301	-	CTT	149	361
SCR01 - replicate 4	Ah01	113302	-	CCT	136	362
SCR01 - replicate 4	Ah01	113311	-	CAT	115	316
SCR01 - replicate 4	Ah01	113313	-	CTC	100	304
SCR01 - replicate 4	Ah01	113314	+	CTT	207	514
SCR01 - replicate 4	Ah01	113321	+	CAA	203	496
SCR01 - replicate 4	Ah01	113327	+	CAT	199	487
SCR01 - replicate 4	Ah01	113330	-	CAT	112	278
SCR01 - replicate 4	Ah01	113334	-	CAA	116	274
SCR01 - replicate 4	Ah01	113344	-	CAT	102	262
SCR01 - replicate 4	Ah01	113345	-	CCA	107	263
SCR01 - replicate 4	Ah01	113348	-	CAT	106	259
SCR01 - replicate 4	Ah01	113354	-	CAT	101	247
SCR01 - replicate 4	Ah01	113356	-	CTC	97	247
SCR01 - replicate 4	Ah01	113358	+	CGG	97	248
SCR01 - replicate 4	Ah01	113359	-	CGA	81	224
SCR01 - replicate 4	Ah01	113360	-	CCG	80	223
SCR01 - replicate 4	Ah01	113365	+	CCA	120	168
SCR01 - replicate 4	Ah01	113366	+	CAA	131	169
SCR01 - replicate 4	Ah01	113369	-	CTT	73	208
SCR01 - replicate 4	Ah01	113376	-	CTT	62	186
SCR01 - replicate 4	Ah01	113383	-	CTT	54	174
SCR01 - replicate 4	Ah01	113384	-	CCT	45	176
SCR01 - replicate 4	Ah01	113388	+	CCG	34	38
SCR01 - replicate 4	Ah01	113389	+	CGA	35	35
SCR01 - replicate 4	Ah01	113390	-	CGG	49	159
SCR01 - replicate 4	Ah01	113404	-	CAT	32	156
SCR01 - replicate 4	Ah01	113407	+	CGT	34	35
SCR01 - replicate 4	Ah01	113408	-	CGT	38	150
SCR01 - replicate 4	Ah01	113412	+	CTC	26	26
SCR01 - replicate 4	Ah01	113414	+	CAA	21	21
SCR01 - replicate 4	Ah01	113424	-	CAA	5	9
SCR01 - replicate 4	AT2G20610	608	+	CTG	1	1
SCR01 - replicate 4	AT2G20610	610	-	CAG	1	1
SCR01 - replicate 4	AT2G20610	618	-	CAT	4	4
SCR01 - replicate 4	AT2G20610	621	+	CCG	87	387
SCR01 - replicate 4	AT2G20610	622	+	CGA	91	388
SCR01 - replicate 4	AT2G20610	623	-	CGG	4	4
SCR01 - replicate 4	AT2G20610	625	-	CTC	6	6
SCR01 - replicate 4	AT2G20610	628	+	CTT	161	540
SCR01 - replicate 4	AT2G20610	631	+	CCG	17	550
SCR01 - replicate 4	AT2G20610	632	+	CGC	16	550
SCR01 - replicate 4	AT2G20610	633	-	CGG	6	8
SCR01 - replicate 4	AT2G20610	634	+	CAC	19	594
SCR01 - replicate 4	AT2G20610	636	+	CAA	19	594
SCR01 - replicate 4	AT2G20610	639	-	CTT	14	14
SCR01 - replicate 4	AT2G20610	644	+	CGC	22	846
SCR01 - replicate 4	AT2G20610	645	-	CGT	15	15
SCR01 - replicate 4	AT2G20610	646	+	CCT	22	856
SCR01 - replicate 4	AT2G20610	647	+	CTG	28	856
SCR01 - replicate 4	AT2G20610	649	-	CAG	16	16
SCR01 - replicate 4	AT2G20610	652	-	CTT	17	17
SCR01 - replicate 4	AT2G20610	661	+	CTG	23	878
SCR01 - replicate 4	AT2G20610	663	-	CAG	18	19
SCR01 - replicate 4	AT2G20610	665	+	CCG	25	884
SCR01 - replicate 4	AT2G20610	666	+	CGC	23	891
SCR01 - replicate 4	AT2G20610	667	-	CGG	21	21
SCR01 - replicate 4	AT2G20610	668	+	CTG	22	901
SCR01 - replicate 4	AT2G20610	670	-	CAG	21	21
SCR01 - replicate 4	AT2G20610	671	-	CCA	20	21
SCR01 - replicate 4	AT2G20610	674	-	CAT	22	22
SCR01 - replicate 4	AT2G20610	675	+	CAA	27	964
SCR01 - replicate 4	AT2G20610	678	+	CCA	23	995
SCR01 - replicate 4	AT2G20610	679	+	CAA	27	996
SCR01 - replicate 4	AT2G20610	682	-	CTT	23	25
SCR01 - replicate 4	AT2G20610	683	-	CCT	24	26
SCR01 - replicate 4	AT2G20610	684	-	CCC	23	26
SCR01 - replicate 4	AT2G20610	688	-	CTA	26	27
SCR01 - replicate 4	AT2G20610	690	-	CTC	26	27
SCR01 - replicate 4	AT2G20610	693	+	CGT	31	1128
SCR01 - replicate 4	AT2G20610	694	-	CGA	27	27
SCR01 - replicate 4	AT2G20610	696	-	CAC	27	27
SCR01 - replicate 4	AT2G20610	699	+	CGA	28	1152
SCR01 - replicate 4	AT2G20610	700	-	CGA	27	27
SCR01 - replicate 4	AT2G20610	704	+	CGT	32	1160
SCR01 - replicate 4	AT2G20610	705	-	CGA	27	28
SCR01 - replicate 4	AT2G20610	708	-	CAA	28	28
SCR01 - replicate 4	AT2G20610	709	-	CCA	26	28
SCR01 - replicate 4	AT2G20610	710	+	CTC	23	1170
SCR01 - replicate 4	AT2G20610	712	+	CGA	30	1169
SCR01 - replicate 4	AT2G20610	713	-	CGA	28	28
SCR01 - replicate 4	AT2G20610	715	+	CCA	31	1189
SCR01 - replicate 4	AT2G20610	716	+	CAA	26	1188
SCR01 - replicate 4	AT2G20610	720	+	CGC	28	1204
SCR01 - replicate 4	AT2G20610	721	-	CGT	28	28
SCR01 - replicate 4	AT2G20610	722	+	CAA	26	1201
SCR01 - replicate 4	AT2G20610	726	+	CAT	28	1204
SCR01 - replicate 4	AT2G20610	729	+	CTT	25	1202
SCR01 - replicate 4	AT2G20610	732	-	CAA	26	28
SCR01 - replicate 4	AT2G20610	733	+	CTC	26	1204
SCR01 - replicate 4	AT2G20610	735	+	CCC	25	1206
SCR01 - replicate 4	AT2G20610	736	+	CCA	23	1206
SCR01 - replicate 4	AT2G20610	737	+	CAC	23	1205
SCR01 - replicate 4	AT2G20610	739	+	CGT	23	1206
SCR01 - replicate 4	AT2G20610	740	-	CGT	26	27
SCR01 - replicate 4	AT2G20610	742	+	CCT	25	1208
SCR01 - replicate 4	AT2G20610	743	+	CTG	26	1208
SCR01 - replicate 4	AT2G20610	745	-	CAG	24	27
SCR01 - replicate 4	AT2G20610	746	-	CCA	25	27
SCR01 - replicate 4	AT2G20610	747	+	CTT	22	1192
SCR01 - replicate 4	AT2G20610	750	+	CCC	23	1207
SCR01 - replicate 4	AT2G20610	751	+	CCT	23	1207
SCR01 - replicate 4	AT2G20610	752	+	CTC	25	1205
SCR01 - replicate 4	AT2G20610	754	+	CAT	23	1205
SCR01 - replicate 4	AT2G20610	759	+	CGA	23	1207
SCR01 - replicate 4	AT2G20610	760	-	CGT	27	27
SCR01 - replicate 4	AT2G20610	762	+	CGC	25	1214
SCR01 - replicate 4	AT2G20610	763	-	CGT	25	27
SCR01 - replicate 4	AT2G20610	764	+	CTC	24	1208
SCR01 - replicate 4	AT2G20610	766	+	CGT	23	1207
SCR01 - replicate 4	AT2G20610	767	-	CGA	25	26
SCR01 - replicate 4	AT2G20610	769	-	CAC	25	26
SCR01 - replicate 4	AT2G20610	770	+	CTG	24	1215
SCR01 - replicate 4	AT2G20610	772	-	CAG	26	27
SCR01 - replicate 4	AT2G20610	773	+	CTT	24	1206
SCR01 - replicate 4	AT2G20610	777	+	CAG	23	1197
SCR01 - replicate 4	AT2G20610	779	-	CTG	26	26
SCR01 - replicate 4	AT2G20610	781	-	CAC	26	26
SCR01 - replicate 4	AT2G20610	782	-	CCA	26	26
SCR01 - replicate 4	AT2G20610	784	+	CTC	25	1167
SCR01 - replicate 4	AT2G20610	786	+	CGA	23	1166
SCR01 - replicate 4	AT2G20610	787	-	CGA	25	26
SCR01 - replicate 4	AT2G20610	789	-	CTC	25	25
SCR01 - replicate 4	AT2G20610	790	-	CCT	24	25
SCR01 - replicate 4	AT2G20610	793	+	CGC	23	1128
SCR01 - replicate 4	AT2G20610	794	-	CGA	23	24
SCR01 - replicate 4	AT2G20610	795	+	CAA	23	1128
SCR01 - replicate 4	AT2G20610	798	-	CTT	23	24
SCR01 - replicate 4	AT2G20610	802	-	CAA	23	24
SCR01 - replicate 4	AT2G20610	805	+	CTT	23	1098
SCR01 - replicate 4	AT2G20610	808	+	CTT	24	1107
SCR01 - replicate 4	AT2G20610	811	+	CCC	25	1106
SCR01 - replicate 4	AT2G20610	812	+	CCG	23	1105
SCR01 - replicate 4	AT2G20610	813	+	CGA	23	1105
SCR01 - replicate 4	AT2G20610	814	-	CGG	22	22
SCR01 - replicate 4	AT2G20610	816	-	CTC	21	22
SCR01 - replicate 4	AT2G20610	820	-	CTT	22	22
SCR01 - replicate 4	AT2G20610	824	-	CAT	20	21
SCR01 - replicate 4	AT2G20610	825	-	CCA	20	21
SCR01 - replicate 4	AT2G20610	826	-	CCC	19	22
SCR01 - replicate 4	AT2G20610	828	-	CTC	20	22
SCR01 - replicate 4	AT2G20610	832	-	CAA	19	20
SCR01 - replicate 4	AT2G20610	835	+	CTT	25	1014
SCR01 - replicate 4	AT2G20610	838	-	CAA	18	19
SCR01 - replicate 4	AT2G20610	841	-	CTT	19	19
SCR01 - replicate 4	AT2G20610	842	-	CCT	19	19
SCR01 - replicate 4	AT2G20610	846	+	CGA	21	984
SCR01 - replicate 4	AT2G20610	847	-	CGA	16	18
SCR01 - replicate 4	AT2G20610	850	-	CTT	18	18
SCR01 - replicate 4	AT2G20610	851	+	CCA	20	813
SCR01 - replicate 4	AT2G20610	852	+	CAT	21	813
SCR01 - replicate 4	AT2G20610	856	-	CAA	15	15
SCR01 - replicate 4	AT2G20610	857	+	CAG	18	770
SCR01 - replicate 4	AT2G20610	859	-	CTG	15	15
SCR01 - replicate 4	AT2G20610	861	+	CGA	17	685
SCR01 - replicate 4	AT2G20610	862	-	CGT	13	13
SCR01 - replicate 4	AT2G20610	864	-	CTC	12	12
SCR01 - replicate 4	AT2G20610	869	+	CTG	173	637
SCR01 - replicate 4	AT2G20610	871	-	CAG	7	7
SCR01 - replicate 4	AT2G20610	873	-	CAC	4	4
SCR01 - replicate 4	AT2G20610	874	-	CCA	4	4
SCR01 - replicate 4	AT2G20610	875	+	CTA	125	416
SCR01 - replicate 4	AT2G20610	879	-	CAT	4	4
SCR01 - replicate 4	AT2G20610	880	-	CCA	3	3
SCR01 - replicate 4	AT2G20610	891	+	CCC	21	34
SCR01 - replicate 4	AT2G20610	892	+	CCC	22	34
SCR01 - replicate 4	AT2G20610	893	+	CCA	0	1
SCR01 - replicate 4	AT2G20610	894	+	CAA	2	35
SCR01 - replicate 4	AT2G20610	897	+	CAA	22	34
SCR01 - replicate 4	AT2G20610	901	+	CCC	0	7
SCR01 - replicate 4	AT2G20610	902	+	CCT	0	7
SCR01 - replicate 4	AT2G20610	903	+	CTG	0	6
SCR01 - replicate 5	Ah01	112635	-	CTA	0	1
SCR01 - replicate 5	Ah01	112645	+	CAT	0	1
SCR01 - replicate 5	Ah01	112655	+	CGT	11	13
SCR01 - replicate 5	Ah01	112656	-	CGA	4	12
SCR01 - replicate 5	Ah01	112663	+	CGA	13	14
SCR01 - replicate 5	Ah01	112664	-	CGA	10	18
SCR01 - replicate 5	Ah01	112676	-	CTA	238	286
SCR01 - replicate 5	Ah01	112678	-	CAC	255	316
SCR01 - replicate 5	Ah01	112681	+	CAT	385	399
SCR01 - replicate 5	Ah01	112686	+	CAC	437	444
SCR01 - replicate 5	Ah01	112688	+	CAG	436	445
SCR01 - replicate 5	Ah01	112690	-	CTG	434	450
SCR01 - replicate 5	Ah01	112694	+	CGG	462	469
SCR01 - replicate 5	Ah01	112695	-	CGA	436	455
SCR01 - replicate 5	Ah01	112696	-	CCG	471	504
SCR01 - replicate 5	Ah01	112705	-	CTA	622	635
SCR01 - replicate 5	Ah01	112712	-	CTA	650	672
SCR01 - replicate 5	Ah01	112714	-	CTC	715	741
SCR01 - replicate 5	Ah01	112716	+	CTT	732	765
SCR01 - replicate 5	Ah01	112723	-	CAA	795	818
SCR01 - replicate 5	Ah01	112728	-	CTA	805	824
SCR01 - replicate 5	Ah01	112736	-	CAA	816	829
SCR01 - replicate 5	Ah01	112741	-	CTA	810	837
SCR01 - replicate 5	Ah01	112745	+	CAA	804	831
SCR01 - replicate 5	Ah01	112758	+	CTT	884	905
SCR01 - replicate 5	Ah01	112764	+	CTA	920	957
SCR01 - replicate 5	Ah01	112773	-	CTA	1089	1121
SCR01 - replicate 5	Ah01	112778	-	CTA	1113	1158
SCR01 - replicate 5	Ah01	112782	+	CTT	1128	1159
SCR01 - replicate 5	Ah01	112785	-	CAA	1157	1195
SCR01 - replicate 5	Ah01	112790	-	CAA	1209	1265
SCR01 - replicate 5	Ah01	112793	-	CTA	1218	1281
SCR01 - replicate 5	Ah01	112800	-	CAA	1378	1435
SCR01 - replicate 5	Ah01	112805	-	CTA	1460	1519
SCR01 - replicate 5	Ah01	112810	+	CAC	1420	1528
SCR01 - replicate 5	Ah01	112812	+	CAC	1424	1529
SCR01 - replicate 5	Ah01	112814	+	CAT	1517	1651
SCR01 - replicate 5	Ah01	112821	-	CAT	1611	1674
SCR01 - replicate 5	Ah01	112822	-	CCA	1634	1694
SCR01 - replicate 5	Ah01	112827	-	CAA	1643	1681
SCR01 - replicate 5	Ah01	112829	-	CAC	1639	1687
SCR01 - replicate 5	Ah01	112839	-	CTA	1652	1713
SCR01 - replicate 5	Ah01	112841	+	CGC	1675	1748
SCR01 - replicate 5	Ah01	112842	-	CGT	1664	1741
SCR01 - replicate 5	Ah01	112843	+	CAA	1708	1751
SCR01 - replicate 5	Ah01	112847	+	CAC	1721	1769
SCR01 - replicate 5	Ah01	112849	+	CTT	1749	1799
SCR01 - replicate 5	Ah01	112853	+	CAC	1743	1789
SCR01 - replicate 5	Ah01	112855	+	CAC	1732	1790
SCR01 - replicate 5	Ah01	112857	+	CAA	1735	1792
SCR01 - replicate 5	Ah01	112868	-	CAA	1761	1802
SCR01 - replicate 5	Ah01	112874	+	CTT	1747	1798
SCR01 - replicate 5	Ah01	112879	+	CAC	1757	1808
SCR01 - replicate 5	Ah01	112881	+	CAA	1760	1818
SCR01 - replicate 5	Ah01	112884	+	CTT	1781	1845
SCR01 - replicate 5	Ah01	112889	-	CAA	1785	1853
SCR01 - replicate 5	Ah01	112891	-	CAC	1787	1861
SCR01 - replicate 5	Ah01	112893	-	CAC	1774	1855
SCR01 - replicate 5	Ah01	112895	+	CTG	1731	1828
SCR01 - replicate 5	Ah01	112897	-	CAG	1822	1910
SCR01 - replicate 5	Ah01	112899	+	CCA	1753	1878
SCR01 - replicate 5	Ah01	112900	+	CAT	1761	1876
SCR01 - replicate 5	Ah01	112905	+	CTT	1865	1926
SCR01 - replicate 5	Ah01	112909	+	CAG	1847	1923
SCR01 - replicate 5	Ah01	112911	-	CTG	1889	1985
SCR01 - replicate 5	Ah01	112915	+	CAT	1815	1923
SCR01 - replicate 5	Ah01	112918	-	CAT	1834	1944
SCR01 - replicate 5	Ah01	112919	+	CAT	1809	1917
SCR01 - replicate 5	Ah01	112937	-	CAA	1845	1919
SCR01 - replicate 5	Ah01	112939	+	CTA	1821	1888
SCR01 - replicate 5	Ah01	112950	-	CTT	1911	1984
SCR01 - replicate 5	Ah01	112957	+	CAC	1915	1998
SCR01 - replicate 5	Ah01	112959	+	CAT	1864	1942
SCR01 - replicate 5	Ah01	112965	+	CAC	1834	1892
SCR01 - replicate 5	Ah01	112967	+	CAA	1851	1912
SCR01 - replicate 5	Ah01	112970	+	CTT	1801	1876
SCR01 - replicate 5	Ah01	112977	-	CAT	1821	1915
SCR01 - replicate 5	Ah01	112979	-	CAC	1751	1836
SCR01 - replicate 5	Ah01	112982	+	CAT	1735	1815
SCR01 - replicate 5	Ah01	112985	-	CAT	1733	1837
SCR01 - replicate 5	Ah01	112987	-	CAC	1724	1827
SCR01 - replicate 5	Ah01	112992	+	CAA	1701	1787
SCR01 - replicate 5	Ah01	112995	+	CTT	1685	1768
SCR01 - replicate 5	Ah01	113010	-	CAT	1655	1835
SCR01 - replicate 5	Ah01	113016	+	CAC	1642	1771
SCR01 - replicate 5	Ah01	113018	+	CTT	1651	1774
SCR01 - replicate 5	Ah01	113021	+	CAT	1432	1546
SCR01 - replicate 5	Ah01	113025	-	CTA	1464	1597
SCR01 - replicate 5	Ah01	113029	-	CTT	1450	1555
SCR01 - replicate 5	Ah01	113032	+	CAA	1400	1523
SCR01 - replicate 5	Ah01	113036	+	CTA	1357	1478
SCR01 - replicate 5	Ah01	113040	-	CTT	1375	1474
SCR01 - replicate 5	Ah01	113042	-	CTC	1355	1460
SCR01 - replicate 5	Ah01	113043	-	CCT	1283	1433
SCR01 - replicate 5	Ah01	113044	+	CAA	1242	1375
SCR01 - replicate 5	Ah01	113049	+	CAA	1267	1373
SCR01 - replicate 5	Ah01	113061	+	CAT	1204	1319
SCR01 - replicate 5	Ah01	113064	+	CCA	1182	1318
SCR01 - replicate 5	Ah01	113065	+	CAA	1188	1308
SCR01 - replicate 5	Ah01	113069	-	CTT	1263	1369
SCR01 - replicate 5	Ah01	113070	-	CCT	1241	1376
SCR01 - replicate 5	Ah01	113072	-	CTC	1217	1317
SCR01 - replicate 5	Ah01	113074	-	CTC	1202	1311
SCR01 - replicate 5	Ah01	113076	+	CAT	1120	1267
SCR01 - replicate 5	Ah01	113079	-	CAT	1173	1267
SCR01 - replicate 5	Ah01	113082	-	CAT	1158	1252
SCR01 - replicate 5	Ah01	113084	-	CTC	1084	1190
SCR01 - replicate 5	Ah01	113085	-	CCT	1041	1201
SCR01 - replicate 5	Ah01	113087	-	CAC	1078	1183
SCR01 - replicate 5	Ah01	113092	-	CAT	1047	1151
SCR01 - replicate 5	Ah01	113093	+	CAT	962	1133
SCR01 - replicate 5	Ah01	113097	-	CAA	824	908
SCR01 - replicate 5	Ah01	113103	-	CAA	784	863
SCR01 - replicate 5	Ah01	113105	+	CTT	732	874
SCR01 - replicate 5	Ah01	113109	+	CTT	655	803
SCR01 - replicate 5	Ah01	113113	-	CAA	692	786
SCR01 - replicate 5	Ah01	113118	+	CAT	632	771
SCR01 - replicate 5	Ah01	113121	-	CAT	663	757
SCR01 - replicate 5	Ah01	113123	+	CTC	599	751
SCR01 - replicate 5	Ah01	113125	+	CTC	588	745
SCR01 - replicate 5	Ah01	113127	+	CGT	588	743
SCR01 - replicate 5	Ah01	113128	-	CGA	664	746
SCR01 - replicate 5	Ah01	113137	+	CAT	573	712
SCR01 - replicate 5	Ah01	113140	-	CAT	605	696
SCR01 - replicate 5	Ah01	113143	+	CAA	555	703
SCR01 - replicate 5	Ah01	113146	-	CTT	601	688
SCR01 - replicate 5	Ah01	113147	-	CCT	582	686
SCR01 - replicate 5	Ah01	113156	-	CAT	338	421
SCR01 - replicate 5	Ah01	113158	-	CTC	306	387
SCR01 - replicate 5	Ah01	113159	+	CTT	273	396
SCR01 - replicate 5	Ah01	113164	-	CAA	190	263
SCR01 - replicate 5	Ah01	113168	-	CAA	154	233
SCR01 - replicate 5	Ah01	113169	-	CCA	158	229
SCR01 - replicate 5	Ah01	113170	-	CCC	146	230
SCR01 - replicate 5	Ah01	113174	+	CAT	143	268
SCR01 - replicate 5	Ah01	113179	-	CTA	61	192
SCR01 - replicate 5	Ah01	113183	+	CAC	115	235
SCR01 - replicate 5	Ah01	113185	+	CCC	90	214
SCR01 - replicate 5	Ah01	113186	+	CCA	93	214
SCR01 - replicate 5	Ah01	113187	+	CAA	73	194
SCR01 - replicate 5	Ah01	113194	-	CAT	31	99
SCR01 - replicate 5	Ah01	113208	+	CTC	57	171
SCR01 - replicate 5	Ah01	113210	+	CAT	57	172
SCR01 - replicate 5	Ah01	113213	+	CCA	58	173
SCR01 - replicate 5	Ah01	113214	+	CAA	57	173
SCR01 - replicate 5	Ah01	113218	-	CTT	36	97
SCR01 - replicate 5	Ah01	113219	-	CCT	37	97
SCR01 - replicate 5	Ah01	113221	-	CTC	35	95
SCR01 - replicate 5	Ah01	113223	-	CTC	34	96
SCR01 - replicate 5	Ah01	113225	+	CAT	54	168
SCR01 - replicate 5	Ah01	113228	-	CAT	31	95
SCR01 - replicate 5	Ah01	113230	-	CTC	33	93
SCR01 - replicate 5	Ah01	113231	-	CCT	29	93
SCR01 - replicate 5	Ah01	113233	-	CAC	32	94
SCR01 - replicate 5	Ah01	113238	-	CAT	34	95
SCR01 - replicate 5	Ah01	113239	+	CAT	51	156
SCR01 - replicate 5	Ah01	113243	-	CAA	22	74
SCR01 - replicate 5	Ah01	113245	-	CAC	22	74
SCR01 - replicate 5	Ah01	113249	-	CAT	23	75
SCR01 - replicate 5	Ah01	113265	+	CGT	44	123
SCR01 - replicate 5	Ah01	113266	-	CGA	31	74
SCR01 - replicate 5	Ah01	113268	-	CAC	32	73
SCR01 - replicate 5	Ah01	113273	+	CAT	45	124
SCR01 - replicate 5	Ah01	113276	-	CAT	28	73
SCR01 - replicate 5	Ah01	113278	+	CTC	45	124
SCR01 - replicate 5	Ah01	113280	+	CTC	45	125
SCR01 - replicate 5	Ah01	113282	+	CGT	44	124
SCR01 - replicate 5	Ah01	113283	-	CGA	27	71
SCR01 - replicate 5	Ah01	113292	+	CAT	46	123
SCR01 - replicate 5	Ah01	113295	-	CAT	25	67
SCR01 - replicate 5	Ah01	113298	+	CAA	44	120
SCR01 - replicate 5	Ah01	113301	-	CTT	25	67
SCR01 - replicate 5	Ah01	113302	-	CCT	24	67
SCR01 - replicate 5	Ah01	113311	-	CAT	16	53
SCR01 - replicate 5	Ah01	113313	-	CTC	16	52
SCR01 - replicate 5	Ah01	113314	+	CTT	34	94
SCR01 - replicate 5	Ah01	113321	+	CAA	32	91
SCR01 - replicate 5	Ah01	113327	+	CAT	31	90
SCR01 - replicate 5	Ah01	113330	-	CAT	14	50
SCR01 - replicate 5	Ah01	113334	-	CAA	15	48
SCR01 - replicate 5	Ah01	113344	-	CAT	16	48
SCR01 - replicate 5	Ah01	113345	-	CCA	15	48
SCR01 - replicate 5	Ah01	113348	-	CAT	15	50
SCR01 - replicate 5	Ah01	113354	-	CAT	13	44
SCR01 - replicate 5	Ah01	113356	-	CTC	10	43
SCR01 - replicate 5	Ah01	113358	+	CGG	18	48
SCR01 - replicate 5	Ah01	113359	-	CGA	10	42
SCR01 - replicate 5	Ah01	113360	-	CCG	11	41
SCR01 - replicate 5	Ah01	113365	+	CCA	20	32
SCR01 - replicate 5	Ah01	113366	+	CAA	24	32
SCR01 - replicate 5	Ah01	113369	-	CTT	6	38
SCR01 - replicate 5	Ah01	113376	-	CTT	7	38
SCR01 - replicate 5	Ah01	113383	-	CTT	8	37
SCR01 - replicate 5	Ah01	113384	-	CCT	7	38
SCR01 - replicate 5	Ah01	113388	+	CCG	6	6
SCR01 - replicate 5	Ah01	113389	+	CGA	6	6
SCR01 - replicate 5	Ah01	113390	-	CGG	10	36
SCR01 - replicate 5	Ah01	113404	-	CAT	4	35
SCR01 - replicate 5	Ah01	113407	+	CGT	4	4
SCR01 - replicate 5	Ah01	113408	-	CGT	8	33
SCR01 - replicate 5	Ah01	113412	+	CTC	2	2
SCR01 - replicate 5	Ah01	113414	+	CAA	1	1
SCR01 - replicate 5	Ah01	113424	-	CAA	0	2
SCR01 - replicate 5	AT2G20610	597	+	CAG	1	1
SCR01 - replicate 5	AT2G20610	602	+	CCG	0	1
SCR01 - replicate 5	AT2G20610	603	+	CGT	1	1
SCR01 - replicate 5	AT2G20610	608	+	CTG	0	1
SCR01 - replicate 5	AT2G20610	610	-	CAG	1	1
SCR01 - replicate 5	AT2G20610	618	-	CAT	2	2
SCR01 - replicate 5	AT2G20610	621	+	CCG	24	116
SCR01 - replicate 5	AT2G20610	622	+	CGA	25	116
SCR01 - replicate 5	AT2G20610	623	-	CGG	2	2
SCR01 - replicate 5	AT2G20610	625	-	CTC	2	2
SCR01 - replicate 5	AT2G20610	628	+	CTT	48	159
SCR01 - replicate 5	AT2G20610	631	+	CCG	5	161
SCR01 - replicate 5	AT2G20610	632	+	CGC	5	161
SCR01 - replicate 5	AT2G20610	633	-	CGG	3	3
SCR01 - replicate 5	AT2G20610	634	+	CAC	5	187
SCR01 - replicate 5	AT2G20610	636	+	CAA	7	187
SCR01 - replicate 5	AT2G20610	639	-	CTT	4	4
SCR01 - replicate 5	AT2G20610	644	+	CGC	7	243
SCR01 - replicate 5	AT2G20610	645	-	CGT	4	4
SCR01 - replicate 5	AT2G20610	646	+	CCT	5	246
SCR01 - replicate 5	AT2G20610	647	+	CTG	8	246
SCR01 - replicate 5	AT2G20610	649	-	CAG	4	4
SCR01 - replicate 5	AT2G20610	652	-	CTT	4	4
SCR01 - replicate 5	AT2G20610	661	+	CTG	6	252
SCR01 - replicate 5	AT2G20610	663	-	CAG	4	4
SCR01 - replicate 5	AT2G20610	665	+	CCG	7	253
SCR01 - replicate 5	AT2G20610	666	+	CGC	7	254
SCR01 - replicate 5	AT2G20610	667	-	CGG	5	5
SCR01 - replicate 5	AT2G20610	668	+	CTG	6	255
SCR01 - replicate 5	AT2G20610	670	-	CAG	5	6
SCR01 - replicate 5	AT2G20610	671	-	CCA	5	6
SCR01 - replicate 5	AT2G20610	674	-	CAT	6	6
SCR01 - replicate 5	AT2G20610	675	+	CAA	6	266
SCR01 - replicate 5	AT2G20610	678	+	CCA	7	277
SCR01 - replicate 5	AT2G20610	679	+	CAA	8	277
SCR01 - replicate 5	AT2G20610	682	-	CTT	6	6
SCR01 - replicate 5	AT2G20610	683	-	CCT	5	6
SCR01 - replicate 5	AT2G20610	684	-	CCC	5	6
SCR01 - replicate 5	AT2G20610	688	-	CTA	6	6
SCR01 - replicate 5	AT2G20610	690	-	CTC	7	7
SCR01 - replicate 5	AT2G20610	693	+	CGT	13	305
SCR01 - replicate 5	AT2G20610	694	-	CGA	7	7
SCR01 - replicate 5	AT2G20610	696	-	CAC	7	7
SCR01 - replicate 5	AT2G20610	699	+	CGA	10	309
SCR01 - replicate 5	AT2G20610	700	-	CGA	7	7
SCR01 - replicate 5	AT2G20610	704	+	CGT	9	310
SCR01 - replicate 5	AT2G20610	705	-	CGA	7	7
SCR01 - replicate 5	AT2G20610	708	-	CAA	7	7
SCR01 - replicate 5	AT2G20610	709	-	CCA	7	7
SCR01 - replicate 5	AT2G20610	710	+	CTC	8	312
SCR01 - replicate 5	AT2G20610	712	+	CGA	10	312
SCR01 - replicate 5	AT2G20610	713	-	CGA	7	7
SCR01 - replicate 5	AT2G20610	715	+	CCA	9	315
SCR01 - replicate 5	AT2G20610	716	+	CAA	8	315
SCR01 - replicate 5	AT2G20610	720	+	CGC	8	323
SCR01 - replicate 5	AT2G20610	721	-	CGT	8	8
SCR01 - replicate 5	AT2G20610	722	+	CAA	8	321
SCR01 - replicate 5	AT2G20610	726	+	CAT	7	321
SCR01 - replicate 5	AT2G20610	729	+	CTT	6	322
SCR01 - replicate 5	AT2G20610	732	-	CAA	8	8
SCR01 - replicate 5	AT2G20610	733	+	CTC	7	322
SCR01 - replicate 5	AT2G20610	735	+	CCC	6	323
SCR01 - replicate 5	AT2G20610	736	+	CCA	5	323
SCR01 - replicate 5	AT2G20610	737	+	CAC	6	322
SCR01 - replicate 5	AT2G20610	739	+	CGT	6	323
SCR01 - replicate 5	AT2G20610	740	-	CGT	9	9
SCR01 - replicate 5	AT2G20610	742	+	CCT	4	323
SCR01 - replicate 5	AT2G20610	743	+	CTG	6	323
SCR01 - replicate 5	AT2G20610	745	-	CAG	11	12
SCR01 - replicate 5	AT2G20610	746	-	CCA	10	12
SCR01 - replicate 5	AT2G20610	747	+	CTT	5	316
SCR01 - replicate 5	AT2G20610	750	+	CCC	7	321
SCR01 - replicate 5	AT2G20610	751	+	CCT	7	319
SCR01 - replicate 5	AT2G20610	752	+	CTC	8	321
SCR01 - replicate 5	AT2G20610	754	+	CAT	7	320
SCR01 - replicate 5	AT2G20610	759	+	CGA	7	322
SCR01 - replicate 5	AT2G20610	760	-	CGT	12	12
SCR01 - replicate 5	AT2G20610	762	+	CGC	7	323
SCR01 - replicate 5	AT2G20610	763	-	CGT	12	12
SCR01 - replicate 5	AT2G20610	764	+	CTC	6	317
SCR01 - replicate 5	AT2G20610	766	+	CGT	5	316
SCR01 - replicate 5	AT2G20610	767	-	CGA	12	12
SCR01 - replicate 5	AT2G20610	769	-	CAC	12	12
SCR01 - replicate 5	AT2G20610	770	+	CTG	5	316
SCR01 - replicate 5	AT2G20610	772	-	CAG	12	12
SCR01 - replicate 5	AT2G20610	773	+	CTT	5	314
SCR01 - replicate 5	AT2G20610	777	+	CAG	6	314
SCR01 - replicate 5	AT2G20610	779	-	CTG	11	12
SCR01 - replicate 5	AT2G20610	781	-	CAC	12	12
SCR01 - replicate 5	AT2G20610	782	-	CCA	12	12
SCR01 - replicate 5	AT2G20610	784	+	CTC	3	299
SCR01 - replicate 5	AT2G20610	786	+	CGA	5	299
SCR01 - replicate 5	AT2G20610	787	-	CGA	12	12
SCR01 - replicate 5	AT2G20610	789	-	CTC	12	12
SCR01 - replicate 5	AT2G20610	790	-	CCT	12	12
SCR01 - replicate 5	AT2G20610	793	+	CGC	5	289
SCR01 - replicate 5	AT2G20610	794	-	CGA	12	12
SCR01 - replicate 5	AT2G20610	795	+	CAA	5	289
SCR01 - replicate 5	AT2G20610	798	-	CTT	11	12
SCR01 - replicate 5	AT2G20610	802	-	CAA	12	12
SCR01 - replicate 5	AT2G20610	805	+	CTT	5	278
SCR01 - replicate 5	AT2G20610	808	+	CTT	5	279
SCR01 - replicate 5	AT2G20610	811	+	CCC	6	279
SCR01 - replicate 5	AT2G20610	812	+	CCG	4	279
SCR01 - replicate 5	AT2G20610	813	+	CGA	5	279
SCR01 - replicate 5	AT2G20610	814	-	CGG	12	12
SCR01 - replicate 5	AT2G20610	816	-	CTC	12	12
SCR01 - replicate 5	AT2G20610	820	-	CTT	12	12
SCR01 - replicate 5	AT2G20610	824	-	CAT	12	12
SCR01 - replicate 5	AT2G20610	825	-	CCA	12	12
[truncated: 11,815 more rows]
