# Supplementary material for: Dominance modifiers at the Arabidopsis self-incompatibility locus retain proto-miRNA features and act through non-canonical pathways
Source: PLoS Genet. 2026 Apr 20;22(4):e1012127. doi: 10.1371/journal.pgen.1012127 (PMC13128112; doi:10.1371/journal.pgen.1012127)
Supplement: S6 Table — (XLSX) [file pgen.1012127.s006.xlsx]

## Sheet: Sheet1
S6 Table. Raw sRNA read counts at different control loci, for plants expressing Ah04mir1887 or Ah20mirS3
Plant	Library	Locus	Size	5' nucleotide (read counts)
				A	C	G	U
Ah04mir1887	AGO1-IP	Canonical miRNAs	18	90	13	81	15710
Ah04mir1887	AGO1-IP	Canonical miRNAs	19	59	107	2496	16575
Ah04mir1887	AGO1-IP	Canonical miRNAs	20	720	827	532	430682
Ah04mir1887	AGO1-IP	Canonical miRNAs	21	20753	3078	10152	5216769
Ah04mir1887	AGO1-IP	Canonical miRNAs	22	119	9239	413	27223
Ah04mir1887	AGO1-IP	Canonical miRNAs	23	4	113	11	807
Ah04mir1887	AGO1-IP	Canonical miRNAs	24	4	5	NA	482
Ah04mir1887	AGO1-IP	Canonical miRNAs	25	3	3	1	59
Ah04mir1887	AGO1-IP	RdDM	18	8	2	2	63
Ah04mir1887	AGO1-IP	RdDM	19	9	12	1	156
Ah04mir1887	AGO1-IP	RdDM	20	31	68	5	535
Ah04mir1887	AGO1-IP	RdDM	21	197	382	34	1706
Ah04mir1887	AGO1-IP	RdDM	22	1247	501	24	3472
Ah04mir1887	AGO1-IP	RdDM	23	65	31	13	906
Ah04mir1887	AGO1-IP	RdDM	24	59	38	4	2307
Ah04mir1887	AGO1-IP	RdDM	25	NA	1	NA	10
Ah04mir1887	AGO1-IP	TAS	18	18	7	NA	195
Ah04mir1887	AGO1-IP	TAS	19	36	15	2	480
Ah04mir1887	AGO1-IP	TAS	20	153	34	4	1744
Ah04mir1887	AGO1-IP	TAS	21	4186	893	97	20629
Ah04mir1887	AGO1-IP	TAS	22	730	137	9	5224
Ah04mir1887	AGO1-IP	TAS	23	22	9	NA	899
Ah04mir1887	AGO1-IP	TAS	24	8	3	2	248
Ah04mir1887	AGO1-IP	TAS	25	2	1	1	7
Ah04mir1887	AGO1-IP	TE	18	3491	2062	589	48207
Ah04mir1887	AGO1-IP	TE	19	5234	3061	1013	115206
Ah04mir1887	AGO1-IP	TE	20	24193	17866	3218	302501
Ah04mir1887	AGO1-IP	TE	21	138718	140901	21800	705151
Ah04mir1887	AGO1-IP	TE	22	181826	208862	17692	1412973
Ah04mir1887	AGO1-IP	TE	23	24769	13344	2895	533775
Ah04mir1887	AGO1-IP	TE	24	45069	15470	4585	1357088
Ah04mir1887	AGO1-IP	TE	25	573	637	106	12314
Ah04mir1887	AGO4-IP	Canonical miRNAs	18	11	5	7	378
Ah04mir1887	AGO4-IP	Canonical miRNAs	19	8	2	111	651
Ah04mir1887	AGO4-IP	Canonical miRNAs	20	46	53	35	20562
Ah04mir1887	AGO4-IP	Canonical miRNAs	21	407	79	1626	100167
Ah04mir1887	AGO4-IP	Canonical miRNAs	22	11	337	289	900
Ah04mir1887	AGO4-IP	Canonical miRNAs	23	25	13	83	53
Ah04mir1887	AGO4-IP	Canonical miRNAs	24	90	10	99	606
Ah04mir1887	AGO4-IP	Canonical miRNAs	25	23	1	4	18
Ah04mir1887	AGO4-IP	RdDM	18	878	25	149	141
Ah04mir1887	AGO4-IP	RdDM	19	841	42	76	110
Ah04mir1887	AGO4-IP	RdDM	20	1679	49	281	215
Ah04mir1887	AGO4-IP	RdDM	21	3155	90	454	499
Ah04mir1887	AGO4-IP	RdDM	22	7854	143	988	1141
Ah04mir1887	AGO4-IP	RdDM	23	9848	1061	1265	2568
Ah04mir1887	AGO4-IP	RdDM	24	15548	1066	1566	2572
Ah04mir1887	AGO4-IP	RdDM	25	260	37	48	62
Ah04mir1887	AGO4-IP	TAS	18	164	9	26	49
Ah04mir1887	AGO4-IP	TAS	19	132	11	18	27
Ah04mir1887	AGO4-IP	TAS	20	304	27	58	129
Ah04mir1887	AGO4-IP	TAS	21	619	58	49	309
Ah04mir1887	AGO4-IP	TAS	22	802	20	110	234
Ah04mir1887	AGO4-IP	TAS	23	6801	267	114	256
Ah04mir1887	AGO4-IP	TAS	24	1182	118	205	231
Ah04mir1887	AGO4-IP	TAS	25	47	2	7	10
Ah04mir1887	AGO4-IP	TE	18	632482	22278	75140	85413
Ah04mir1887	AGO4-IP	TE	19	467998	14880	61386	60677
Ah04mir1887	AGO4-IP	TE	20	1039257	23562	145907	101863
Ah04mir1887	AGO4-IP	TE	21	1991493	41401	230371	206047
Ah04mir1887	AGO4-IP	TE	22	3823725	96083	477089	496694
Ah04mir1887	AGO4-IP	TE	23	6102770	346865	745793	807180
Ah04mir1887	AGO4-IP	TE	24	8962366	367695	1080307	1169867
Ah04mir1887	AGO4-IP	TE	25	155306	15592	27692	29686
Ah04mir1887	total sRNAs	Canonical miRNAs	18	18	41	62	1159
Ah04mir1887	total sRNAs	Canonical miRNAs	19	38	132	1129	1073
Ah04mir1887	total sRNAs	Canonical miRNAs	20	444	909	1299	14490
Ah04mir1887	total sRNAs	Canonical miRNAs	21	4190	1877	3116	644235
Ah04mir1887	total sRNAs	Canonical miRNAs	22	35	7358	306	3777
Ah04mir1887	total sRNAs	Canonical miRNAs	23	7	123	87	216
Ah04mir1887	total sRNAs	Canonical miRNAs	24	36	6	86	332
Ah04mir1887	total sRNAs	Canonical miRNAs	25	13	4	6	25
Ah04mir1887	total sRNAs	RdDM	18	56	31	87	30
Ah04mir1887	total sRNAs	RdDM	19	92	61	103	24
Ah04mir1887	total sRNAs	RdDM	20	167	96	163	51
Ah04mir1887	total sRNAs	RdDM	21	358	234	457	189
Ah04mir1887	total sRNAs	RdDM	22	698	407	574	570
Ah04mir1887	total sRNAs	RdDM	23	2951	1654	1377	1189
Ah04mir1887	total sRNAs	RdDM	24	4433	1766	929	1258
Ah04mir1887	total sRNAs	RdDM	25	76	35	33	22
Ah04mir1887	total sRNAs	TAS	18	40	17	27	47
Ah04mir1887	total sRNAs	TAS	19	131	127	220	114
Ah04mir1887	total sRNAs	TAS	20	1161	966	1189	862
Ah04mir1887	total sRNAs	TAS	21	2015	689	250	2964
Ah04mir1887	total sRNAs	TAS	22	562	126	132	819
Ah04mir1887	total sRNAs	TAS	23	1062	316	401	318
Ah04mir1887	total sRNAs	TAS	24	743	261	149	275
Ah04mir1887	total sRNAs	TAS	25	18	17	14	10
Ah04mir1887	total sRNAs	TE	18	32069	15054	38565	13744
Ah04mir1887	total sRNAs	TE	19	45693	23769	74436	19696
Ah04mir1887	total sRNAs	TE	20	71566	52745	86061	32879
Ah04mir1887	total sRNAs	TE	21	227549	142222	196143	111074
Ah04mir1887	total sRNAs	TE	22	386889	216454	291146	271428
Ah04mir1887	total sRNAs	TE	23	1773066	663637	952376	702075
Ah04mir1887	total sRNAs	TE	24	2919868	429846	605079	732110
Ah04mir1887	total sRNAs	TE	25	52008	9096	18549	15528
Ah20mirS3	AGO1-IP	Canonical miRNAs	18	150	54	153	81348
Ah20mirS3	AGO1-IP	Canonical miRNAs	19	70	243	3299	29426
Ah20mirS3	AGO1-IP	Canonical miRNAs	20	496	1084	357	245709
Ah20mirS3	AGO1-IP	Canonical miRNAs	21	18431	3075	10368	5595203
Ah20mirS3	AGO1-IP	Canonical miRNAs	22	96	9409	555	19412
Ah20mirS3	AGO1-IP	Canonical miRNAs	23	3	70	20	776
Ah20mirS3	AGO1-IP	Canonical miRNAs	24	6	3	2	582
Ah20mirS3	AGO1-IP	Canonical miRNAs	25	NA	NA	1	29
Ah20mirS3	AGO1-IP	RdDM	18	8	11	5	282
Ah20mirS3	AGO1-IP	RdDM	19	18	14	3	422
Ah20mirS3	AGO1-IP	RdDM	20	44	79	2	659
Ah20mirS3	AGO1-IP	RdDM	21	177	335	30	1484
Ah20mirS3	AGO1-IP	RdDM	22	1106	473	18	2846
Ah20mirS3	AGO1-IP	RdDM	23	56	28	12	931
Ah20mirS3	AGO1-IP	RdDM	24	56	34	3	2274
Ah20mirS3	AGO1-IP	RdDM	25	NA	NA	NA	11
Ah20mirS3	AGO1-IP	TAS	18	22	11	3	461
Ah20mirS3	AGO1-IP	TAS	19	41	23	3	630
Ah20mirS3	AGO1-IP	TAS	20	139	30	6	1667
Ah20mirS3	AGO1-IP	TAS	21	3527	787	82	19766
Ah20mirS3	AGO1-IP	TAS	22	623	116	11	4696
Ah20mirS3	AGO1-IP	TAS	23	23	7	1	757
Ah20mirS3	AGO1-IP	TAS	24	3	3	NA	229
Ah20mirS3	AGO1-IP	TAS	25	NA	1	NA	8
Ah20mirS3	AGO1-IP	TE	18	7516	5685	1195	151526
Ah20mirS3	AGO1-IP	TE	19	8027	5422	1310	243070
Ah20mirS3	AGO1-IP	TE	20	24337	19034	2967	360346
Ah20mirS3	AGO1-IP	TE	21	131015	132709	19087	630993
Ah20mirS3	AGO1-IP	TE	22	164736	189588	16002	1233563
Ah20mirS3	AGO1-IP	TE	23	20851	12108	2475	474666
Ah20mirS3	AGO1-IP	TE	24	40679	14550	3825	1255238
Ah20mirS3	AGO1-IP	TE	25	450	473	57	10865
Ah20mirS3	AGO4-IP	Canonical miRNAs	18	6	NA	9	204
Ah20mirS3	AGO4-IP	Canonical miRNAs	19	2	3	49	429
Ah20mirS3	AGO4-IP	Canonical miRNAs	20	17	23	18	8737
Ah20mirS3	AGO4-IP	Canonical miRNAs	21	122	45	844	45365
Ah20mirS3	AGO4-IP	Canonical miRNAs	22	6	129	119	295
Ah20mirS3	AGO4-IP	Canonical miRNAs	23	6	2	42	22
Ah20mirS3	AGO4-IP	Canonical miRNAs	24	47	5	69	313
Ah20mirS3	AGO4-IP	Canonical miRNAs	25	8	1	1	8
Ah20mirS3	AGO4-IP	RdDM	18	549	20	76	86
Ah20mirS3	AGO4-IP	RdDM	19	551	21	58	71
Ah20mirS3	AGO4-IP	RdDM	20	767	39	139	123
Ah20mirS3	AGO4-IP	RdDM	21	1100	48	141	164
Ah20mirS3	AGO4-IP	RdDM	22	2664	54	292	287
Ah20mirS3	AGO4-IP	RdDM	23	4391	443	687	911
Ah20mirS3	AGO4-IP	RdDM	24	8694	589	728	1292
Ah20mirS3	AGO4-IP	RdDM	25	180	16	17	27
Ah20mirS3	AGO4-IP	TAS	18	107	6	9	12
Ah20mirS3	AGO4-IP	TAS	19	86	4	7	12
Ah20mirS3	AGO4-IP	TAS	20	212	15	34	53
Ah20mirS3	AGO4-IP	TAS	21	208	20	6	156
Ah20mirS3	AGO4-IP	TAS	22	403	6	66	77
Ah20mirS3	AGO4-IP	TAS	23	3015	68	62	112
Ah20mirS3	AGO4-IP	TAS	24	656	77	97	127
Ah20mirS3	AGO4-IP	TAS	25	24	1	2	3
Ah20mirS3	AGO4-IP	TE	18	361186	11468	40413	46427
Ah20mirS3	AGO4-IP	TE	19	304557	8599	38055	37305
Ah20mirS3	AGO4-IP	TE	20	481072	11361	60317	50441
Ah20mirS3	AGO4-IP	TE	21	699133	15547	78129	70032
Ah20mirS3	AGO4-IP	TE	22	1357553	33553	163532	161700
Ah20mirS3	AGO4-IP	TE	23	2707032	161426	323496	352525
Ah20mirS3	AGO4-IP	TE	24	4878286	182442	543168	608580
Ah20mirS3	AGO4-IP	TE	25	85540	7036	13776	15805
Ah20mirS3	total sRNAs	Canonical miRNAs	18	3	10	22	291
Ah20mirS3	total sRNAs	Canonical miRNAs	19	9	45	380	293
Ah20mirS3	total sRNAs	Canonical miRNAs	20	131	304	436	4204
Ah20mirS3	total sRNAs	Canonical miRNAs	21	667	466	671	103172
Ah20mirS3	total sRNAs	Canonical miRNAs	22	15	1745	82	551
Ah20mirS3	total sRNAs	Canonical miRNAs	23	6	27	27	37
Ah20mirS3	total sRNAs	Canonical miRNAs	24	19	6	26	116
Ah20mirS3	total sRNAs	Canonical miRNAs	25	1	NA	1	3
Ah20mirS3	total sRNAs	RdDM	18	26	6	30	13
Ah20mirS3	total sRNAs	RdDM	19	53	32	26	15
Ah20mirS3	total sRNAs	RdDM	20	61	42	77	28
Ah20mirS3	total sRNAs	RdDM	21	167	96	163	100
Ah20mirS3	total sRNAs	RdDM	22	292	170	260	250
Ah20mirS3	total sRNAs	RdDM	23	1466	783	636	561
Ah20mirS3	total sRNAs	RdDM	24	2098	812	453	617
Ah20mirS3	total sRNAs	RdDM	25	43	9	19	6
Ah20mirS3	total sRNAs	TAS	18	12	4	13	17
Ah20mirS3	total sRNAs	TAS	19	38	27	55	40
Ah20mirS3	total sRNAs	TAS	20	391	348	428	318
Ah20mirS3	total sRNAs	TAS	21	714	272	100	1047
Ah20mirS3	total sRNAs	TAS	22	221	74	39	323
Ah20mirS3	total sRNAs	TAS	23	479	142	156	140
Ah20mirS3	total sRNAs	TAS	24	304	116	72	123
Ah20mirS3	total sRNAs	TAS	25	6	2	4	6
Ah20mirS3	total sRNAs	TE	18	11801	5211	12157	5754
Ah20mirS3	total sRNAs	TE	19	20573	8737	35115	7290
Ah20mirS3	total sRNAs	TE	20	32561	19718	35774	13641
Ah20mirS3	total sRNAs	TE	21	97204	54702	78833	40739
Ah20mirS3	total sRNAs	TE	22	168996	87631	121759	108188
Ah20mirS3	total sRNAs	TE	23	838922	288465	429901	311898
Ah20mirS3	total sRNAs	TE	24	1331888	189057	270683	315768
Ah20mirS3	total sRNAs	TE	25	22558	3947	8390	5984
